# Supplementary material for: Development and analytical validation of a next-generation sequencing based microsatellite instability (MSI) assay
Source: Oncotarget. 2019 Aug 27;10(50):5181–93. doi: 10.18632/oncotarget.27142 (PMC6718258; doi:10.18632/oncotarget.27142)
Supplement: Supplementary file 2 [file oncotarget-10-5181-s002.xlsx]

## Sheet: ST2
Supplementary Table 2: MSI NGS peak number identified in Training set
		Number of Peaks Per Loci
SampleNames	Tissue Type	chr11_14539315 Peaks	chr12_112893675 Peaks	chr12_8286096 Peaks	chr14_75181481 Peaks	chr15_56243792 Peaks	chr16_11064865 Peaks	chr16_75674252 Peaks	chr17_19314917 Peaks	chr1_16388875 Peaks	chr1_200312546 Peaks	chr1_231094050 Peaks	chr1_74901739 Peaks	chr1_7913184 Peaks	chr20_3298881 Peaks	chr22_44083327 Peaks	chr2_47641559 Peaks	chr2_62063093 Peaks	chr2_91872178 Peaks	chr3_129168854 Peaks	chr4_55598211 Peaks	chr5_70888665 Peaks	chr6_84061864 Peaks	chr7_102727051 Peaks	chr9_77550305 Peaks	chr4_38134423 Peaks	chr5_134106506 Peaks	chr10_112360315 Peaks	chr6_84061933 Peaks	chr8_59060698 Peaks	chrX_129630732 Peaks	chr12_133252727 Peaks	chr1_74901879 Peaks	chr12_133252325 Peaks	chr2_47641606 Peaks	chr1_74901875 Peaks	chr1_74901870 Peaks	chr12_133252739 Peaks	chr1_74901871 Peaks	chr5_96093391 Peaks	chr1_74901866 Peaks	chr12_133252333 Peaks	chr12_133252207 Peaks	chr12_133250229 Peaks	chr12_133250397 Peaks	chr2_234178624 Peaks	chr12_133249785 Peaks	chr12_133252835 Peaks	chr12_133253243 Peaks
RS-2774585	CRC	7	7	6	6	8	8	9	8	4	5	6	8	6	8	6	15	8	9	6	9	6	7	6	7	6	6	7	1	1	1	0	1	0	0	0	0	0	0	0	0	0	0	1	0	0	0	0	0
RS-2774586	endometrial endometrioid carcinoma	5	5	4	4	5	6	6	6	5	5	4	7	3	6	4	10	5	5	4	8	4	5	6	8	4	4	4	0	2	1	0	0	0	0	0	0	0	0	0	0	0	0	0	0	0	0	0	0
RS-2774587	CRC	6	5	4	5	5	6	6	7	4	5	7	6	3	6	5	13	5	7	5	9	4	5	6	6	4	4	4	1	1	1	1	0	0	0	0	0	0	0	0	0	0	0	1	0	0	0	0	0
RS-2774588	CRC	6	7	6	6	7	9	9	8	5	7	7	8	7	10	8	16	6	9	5	15	5	7	7	7	5	7	8	0	2	4	1	0	1	0	0	0	0	0	0	0	0	0	0	0	0	0	0	0
RS-2774589	CRC	6	6	6	4	6	6	7	8	4	6	7	8	6	7	6	14	8	10	5	10	6	6	6	8	5	6	8	0	1	0	0	1	0	1	0	0	1	0	4	0	0	0	0	0	0	0	0	0
RS-2774590	stomach adenocarcinoma	8	7	6	5	7	7	9	7	4	6	7	10	2	7	8	17	7	9	6	13	6	7	7	6	5	6	7	1	1	0	0	0	1	1	0	0	0	1	0	0	0	0	0	0	0	0	1	1
RS-2774591	CRC	8	6	7	6	6	9	10	9	6	7	8	10	4	8	9	15	7	9	5	13	7	7	7	8	5	5	7	1	2	2	0	0	0	0	1	0	0	0	6	0	0	0	0	0	0	0	0	0
RS-2774592	CRC	7	6	5	5	7	8	7	9	6	6	7	7	6	7	8	16	6	10	7	11	5	7	6	7	5	3	7	1	1	0	1	0	0	0	0	0	0	0	0	0	0	0	0	0	0	0	0	0
RS-2774593	Normal	5	5	4	4	5	4	6	7	4	5	5	6	2	5	4	12	4	5	4	8	4	6	5	7	1	4	4	1	0	1	0	1	0	0	1	0	0	1	0	0	0	0	0	0	0	0	0	0
RS-2774594	Normal	4	5	3	4	5	6	6	7	4	5	5	6	4	6	4	11	4	5	5	6	4	6	5	6	4	5	4	1	0	0	0	0	0	1	0	0	0	0	4	0	0	0	0	0	0	0	0	0
RS-2774595	Normal	5	5	4	4	4	5	5	6	3	5	5	6	4	6	4	11	4	5	5	7	4	5	5	5	3	4	4	1	1	1	0	0	0	0	0	0	0	1	0	1	0	0	0	0	0	0	0	0
RS-2774596	Normal	5	5	4	4	5	5	6	7	5	5	5	5	4	6	4	12	4	6	4	7	4	5	5	6	4	2	4	1	1	0	1	0	0	0	0	0	0	0	0	0	0	0	0	0	2	0	1	0
RS-2774597	Normal	6	5	4	4	4	5	7	6	4	5	5	7	4	6	4	12	5	6	4	7	4	5	5	6	4	2	4	1	1	0	0	0	0	0	1	1	0	0	0	0	0	0	0	0	0	0	0	0
RS-2774598	Normal	5	5	4	4	5	5	5	6	4	5	5	4	3	8	4	10	5	5	4	8	4	5	5	5	4	3	4	1	1	0	0	0	0	0	1	0	0	1	4	0	0	0	0	0	0	0	0	0
RS-2774599	Normal	7	5	4	4	5	5	6	7	5	5	5	6	3	6	4	11	4	5	4	7	4	5	5	6	4	3	3	1	1	0	1	0	1	0	1	1	0	0	0	0	1	0	0	0	0	0	0	0
RS-2774600	Normal	5	5	4	4	5	5	5	6	5	5	4	6	4	6	4	10	4	6	4	7	4	2	5	5	4	4	4	1	1	0	0	0	0	0	0	0	1	0	0	0	0	0	0	0	0	1	0	0
RS-2774601	CRC	7	8	6	6	7	9	10	8	5	6	7	9	7	9	8	19	9	10	7	13	7	7	6	6	5	6	8	0	1	1	1	0	1	1	0	0	0	1	0	0	1	0	1	0	0	0	0	0
RS-2774602	CRC	7	7	6	6	7	8	9	9	5	7	7	11	5	8	8	17	7	9	5	13	6	8	7	8	4	7	7	0	1	2	1	0	0	0	0	0	0	0	0	0	1	0	0	1	0	0	0	0
RS-2774603	endometrial endometrioid carcinoma	6	5	4	4	5	5	6	7	4	5	5	7	2	6	4	12	6	6	4	8	4	6	5	6	2	4	4	1	2	1	0	0	0	0	0	0	0	0	0	0	0	0	0	0	0	0	0	0
RS-2774604	CRC	7	7	7	7	8	8	10	8	5	5	7	8	6	8	7	16	9	9	6	11	7	7	7	8	6	6	7	1	2	3	0	0	0	1	0	0	1	0	0	0	0	0	0	0	0	0	0	1
RS-2774605	CRC	7	8	6	6	6	9	9	9	3	6	7	8	2	7	7	17	8	9	6	13	6	7	7	7	6	7	8	1	0	0	0	0	0	0	0	0	0	1	0	0	0	0	0	0	0	0	0	0
RS-2774606	CRC	6	6	4	5	7	7	6	8	5	6	6	8	3	6	6	14	5	8	4	8	6	5	5	7	5	5	6	1	1	1	1	0	1	0	0	0	0	0	0	0	0	0	0	0	0	0	0	0
RS-2774607	endometrial endometrioid carcinoma	5	6	5	5	6	7	8	7	5	6	6	7	5	8	6	15	6	9	7	9	6	7	6	6	5	7	7	1	1	3	0	0	0	0	0	0	0	0	0	0	0	0	1	0	0	0	0	0
RS-2774608	endometrial endometrioid carcinoma	5	5	4	4	5	6	6	7	5	6	4	7	5	6	5	13	5	7	5	10	4	6	6	6	4	4	5	1	2	0	0	0	0	0	0	0	0	0	2	0	0	1	0	0	0	0	0	0
RS-2774609	Normal	4	5	4	4	4	6	6	7	5	5	5	7	3	5	4	12	7	5	4	7	4	5	5	6	4	2	3	1	1	0	0	0	0	0	0	0	0	0	0	0	0	0	0	0	0	0	0	0
RS-2774610	Normal	5	5	3	4	5	5	5	7	4	5	5	6	2	5	4	10	5	5	4	7	4	5	5	6	1	2	1	0	1	1	0	1	0	0	0	0	0	0	0	0	0	0	0	0	3	0	0	0
RS-2774611	Normal	5	5	3	4	6	5	6	6	4	5	5	5	2	5	4	12	5	5	3	7	4	5	5	5	4	3	4	0	2	1	0	0	0	0	0	0	0	0	0	0	0	0	0	0	0	0	0	0
RS-2774612	Normal	5	5	4	4	5	5	5	6	4	5	5	5	3	6	3	10	4	5	3	7	4	5	5	6	4	0	4	1	1	1	0	0	0	1	0	0	0	0	0	0	0	0	1	0	0	0	0	0
RS-2774613	Normal	5	5	4	4	4	5	5	6	3	5	5	6	1	5	4	11	4	5	3	7	4	5	4	5	4	3	4	1	1	1	0	1	0	0	0	0	0	0	4	0	0	0	0	0	0	0	0	0
RS-2774614	Normal	5	5	3	4	4	5	5	7	4	5	5	6	4	6	4	11	6	5	4	8	4	3	5	6	4	5	4	0	2	0	0	0	0	0	0	0	0	0	0	0	0	0	0	0	0	0	0	0
RS-2774615	Normal	4	5	4	5	5	4	6	7	5	5	4	4	3	7	3	11	5	5	4	6	4	5	5	5	4	5	4	1	1	1	1	0	0	0	1	0	0	0	0	0	0	0	0	0	0	0	0	0
RS-2774616	Normal	5	5	4	4	5	5	5	7	5	5	4	6	4	6	4	12	5	5	6	7	4	6	5	6	4	3	4	1	1	0	1	1	1	0	0	0	0	0	0	0	0	0	0	0	0	0	0	0
RS-2774617	endometrial endometrioid carcinoma	6	5	5	4	7	7	8	7	4	6	5	6	5	7	5	13	7	7	4	11	5	5	6	6	5	3	4	1	1	4	1	0	0	0	0	0	0	1	0	1	0	0	0	0	0	0	0	1
RS-2774618	CRC	8	7	7	6	7	9	9	7	4	7	7	8	6	9	7	17	10	10	6	10	7	8	7	9	6	7	7	1	2	8	0	1	0	0	0	1	0	0	0	1	0	0	0	0	0	0	0	0
RS-2774619	endometrial endometrioid carcinoma	5	5	4	5	5	6	7	8	6	5	6	6	6	6	6	14	6	7	6	10	5	7	6	6	5	3	4	1	2	2	0	0	0	0	0	0	0	0	0	0	1	0	0	0	0	0	0	0
RS-2774620	CRC	5	5	4	4	5	5	6	8	5	5	5	7	3	6	5	12	5	6	5	8	4	6	5	6	4	4	4	0	1	1	0	0	1	0	0	0	0	0	0	0	0	0	0	0	0	0	1	0
RS-2774621	CRC	7	6	6	6	6	7	9	7	5	5	8	8	5	7	7	18	7	10	5	9	6	7	6	7	5	6	8	1	0	2	0	0	0	0	1	0	0	1	0	0	1	0	1	0	0	0	0	0
RS-2774622	endometrial endometrioid carcinoma	7	7	6	5	6	7	7	7	4	6	6	7	4	7	6	15	6	9	8	9	5	6	6	7	4	5	6	1	1	0	1	0	0	0	0	0	0	0	0	0	1	0	0	0	0	0	0	0
RS-2774623	endometrial endometrioid carcinoma	5	6	5	5	5	6	7	8	4	5	5	5	4	6	5	13	5	7	5	8	5	6	6	7	5	4	7	1	2	0	1	0	0	0	0	0	0	0	0	0	0	0	1	0	0	0	0	0
RS-2774624	CRC	5	5	4	4	4	5	6	7	5	5	5	5	4	6	4	11	5	6	5	7	4	5	5	6	4	3	4	1	0	0	0	0	0	0	1	0	0	0	0	0	0	0	0	0	0	0	0	1
RS-2774625	Normal	6	5	3	5	5	5	6	7	3	5	5	6	4	8	5	11	5	6	4	7	3	5	5	6	4	4	4	0	1	1	1	0	0	1	0	0	0	0	0	0	0	0	0	0	0	0	0	0
RS-2774626	Normal	5	6	4	4	5	5	6	7	4	5	4	6	4	6	4	13	6	6	4	8	4	6	5	5	4	3	4	1	1	0	0	1	1	0	1	0	0	0	0	1	0	0	1	0	0	0	0	0
RS-2774627	Normal	6	5	4	4	5	4	6	7	4	5	5	6	3	6	4	11	6	5	5	7	4	3	5	6	4	4	4	0	1	0	0	1	1	0	0	0	1	1	4	0	0	0	0	0	0	0	0	0
RS-2774628	Normal	6	5	4	4	6	5	6	6	4	5	4	7	3	6	4	10	4	5	5	7	4	5	5	6	4	4	4	1	1	0	0	0	1	0	0	0	0	0	4	0	0	0	0	1	0	1	0	0
RS-2774629	Normal	5	5	4	4	4	4	5	8	4	6	5	5	4	6	4	12	4	5	4	6	4	6	5	6	4	2	4	1	1	0	0	0	1	0	0	0	1	0	0	1	0	0	0	0	0	0	0	0
RS-2774630	Normal	5	5	3	4	5	5	6	7	3	6	5	6	3	6	4	11	4	6	4	8	4	5	5	6	4	4	0	1	1	0	1	0	0	0	1	1	0	0	0	0	0	0	0	0	0	0	0	0
RS-2774631	Normal	6	5	4	4	5	5	6	6	3	5	4	6	4	6	4	10	5	5	4	7	4	5	5	6	4	2	4	1	1	0	0	0	1	0	1	1	0	0	4	1	0	1	0	1	0	0	0	0
RS-2774632	Normal	5	5	4	4	4	5	6	7	3	5	5	6	3	5	4	12	5	6	4	8	4	5	5	5	4	4	4	1	0	0	0	0	0	0	0	0	0	0	0	0	0	0	0	0	0	0	1	0
RS-2774633	CRC	5	6	4	6	5	5	6	6	4	5	4	6	4	6	4	13	5	6	3	7	4	5	5	5	4	4	4	1	1	2	0	0	0	0	0	0	0	1	0	0	0	0	0	0	0	0	0	0
RS-2774634	endometrial endometrioid carcinoma	5	5	4	4	6	5	6	7	5	5	5	5	4	6	4	13	5	5	4	8	4	5	5	6	4	4	4	1	1	1	1	0	0	1	0	0	0	0	0	0	0	0	0	0	0	0	0	0
RS-2774635	CRC	5	5	4	4	4	5	5	7	3	5	5	6	3	5	4	10	4	5	5	7	4	5	5	6	4	2	4	1	1	2	1	1	0	0	0	1	0	1	0	0	1	0	0	0	0	0	0	0
RS-2774636	CRC	6	6	4	4	5	5	5	6	3	5	4	5	2	6	4	11	4	5	4	8	4	5	5	6	4	2	4	1	1	0	1	0	0	0	0	1	0	0	0	0	0	1	1	1	0	0	0	0
RS-2774637	CRC	5	4	4	4	5	5	5	7	4	5	5	6	4	5	4	10	4	7	4	11	4	5	5	6	4	4	3	1	1	0	0	0	0	0	0	0	1	0	0	0	0	0	0	0	0	0	0	0
RS-2774638	CRC	5	5	4	4	4	4	5	8	4	5	5	5	2	6	4	9	5	6	4	7	4	6	5	5	4	1	4	1	1	0	0	0	0	1	0	0	1	0	0	0	0	0	0	0	0	1	0	0
RS-2774639	CRC	5	5	4	4	7	6	6	6	2	5	5	6	4	6	4	10	5	6	4	5	3	6	4	5	4	2	4	1	1	0	0	0	0	0	1	1	0	0	0	0	0	0	0	0	0	0	0	1
RS-2774640	CRC	5	5	4	6	4	5	6	7	4	5	5	6	2	5	4	9	4	4	4	7	4	5	5	5	4	3	3	1	1	0	1	0	0	1	1	0	0	0	0	1	0	0	0	0	0	0	0	0
RS-2774641	Normal	5	5	3	4	5	6	6	6	4	5	4	6	2	6	4	13	4	5	4	7	4	5	5	5	4	4	4	1	0	0	1	0	1	0	0	0	0	0	0	0	0	0	0	0	0	0	0	0
RS-2774642	Normal	5	5	4	1	5	5	6	8	4	5	4	6	3	6	4	12	4	5	4	7	4	5	5	6	4	4	1	1	1	1	0	0	0	0	0	1	1	0	0	0	0	0	0	0	0	0	0	0
RS-2774643	Normal	5	5	4	4	5	5	6	6	3	5	4	6	4	5	4	11	4	5	4	7	4	6	5	6	4	3	0	1	1	1	0	1	0	0	0	1	1	0	0	0	1	0	0	0	2	0	0	0
RS-2774644	Normal	4	6	4	4	5	5	5	7	4	5	5	5	3	6	4	11	4	6	4	7	4	5	5	5	4	3	3	0	0	0	0	0	0	0	0	0	1	0	0	0	1	0	0	0	1	0	0	0
RS-2774645	Normal	4	5	4	4	5	5	5	6	4	5	5	4	3	5	4	10	4	5	4	11	4	5	5	5	4	4	4	1	2	1	1	0	1	0	0	0	0	0	0	0	0	0	0	1	0	1	0	0
RS-2774646	Normal	5	5	4	4	4	4	5	7	4	5	6	5	4	6	4	12	4	6	5	7	4	6	5	5	4	1	4	1	1	0	0	1	0	0	0	0	0	0	0	0	0	0	0	1	0	0	0	0
RS-2774647	Normal	6	5	4	4	4	5	6	6	4	5	4	6	3	5	4	10	4	4	4	7	4	4	5	6	4	2	4	1	1	0	0	0	0	0	0	0	0	0	0	0	0	0	0	0	0	1	0	0
RS-2774648	Normal	5	5	3	4	4	4	7	7	4	5	5	6	3	5	4	11	4	5	4	8	4	5	5	6	3	1	3	1	1	0	0	0	0	0	0	0	0	0	0	0	0	1	0	0	0	0	0	0
RS-2774649	CRC	5	5	4	2	5	5	6	6	4	5	5	6	2	6	4	12	5	5	4	8	4	6	5	6	4	4	4	1	1	0	0	0	0	0	0	0	0	0	0	0	0	0	0	0	2	0	0	0
RS-2774650	endometrial endometrioid carcinoma	5	5	4	4	5	4	7	7	5	5	4	5	3	6	5	12	5	5	4	7	4	5	4	5	4	3	4	1	1	0	0	0	0	0	0	0	0	0	0	0	0	1	0	0	0	0	0	0
RS-2774651	CRC	5	5	3	4	5	5	5	6	4	5	4	5	3	7	4	12	4	5	3	9	4	5	4	6	4	3	4	1	0	0	1	0	1	0	0	0	0	0	0	1	0	0	0	0	0	0	0	0
RS-2774652	CRC	5	5	4	3	5	5	6	6	5	6	5	6	4	6	4	12	4	6	4	6	4	6	5	6	4	2	4	1	0	1	1	1	0	0	0	0	0	0	0	0	0	1	0	0	0	0	0	0
RS-2774653	CRC	6	5	4	4	5	4	6	8	5	5	4	6	4	5	4	11	4	6	3	7	4	5	5	5	4	3	4	1	1	0	1	1	0	0	0	0	0	0	0	0	0	1	0	0	0	0	0	0
RS-2774654	CRC	4	7	4	4	5	4	5	7	3	5	4	5	4	6	4	11	4	5	4	7	4	4	5	7	2	4	4	1	1	0	0	0	0	1	0	0	0	0	0	1	1	0	0	0	0	0	0	0
RS-2774655	CRC	5	6	4	4	4	5	6	7	1	5	5	5	4	6	4	13	4	5	4	8	4	6	5	6	4	3	3	1	2	0	0	0	0	0	0	0	0	0	0	0	0	0	0	0	0	0	0	0
RS-2774656	Normal	6	5	4	4	5	4	6	8	1	5	4	6	2	6	4	11	6	4	4	8	4	6	5	6	1	5	4	1	0	0	0	1	0	0	0	0	0	0	0	0	0	0	0	0	0	0	0	0
RS-2774657	Normal	5	5	4	2	5	5	6	7	4	5	5	6	3	5	5	11	5	6	4	7	4	5	5	6	2	4	4	1	2	0	0	0	0	0	0	0	0	0	0	0	0	0	0	0	0	0	0	0
RS-2774658	Normal	5	5	4	4	5	6	6	7	4	5	4	7	4	6	3	11	4	6	4	9	4	5	5	6	0	3	4	1	1	0	1	0	1	0	0	0	0	0	0	0	0	0	0	0	0	0	0	0
RS-2774659	Normal	4	6	4	4	5	4	6	7	5	5	5	6	3	6	4	12	4	5	5	7	4	4	5	7	4	3	4	1	1	0	0	0	1	0	0	0	0	0	0	0	0	0	0	0	0	1	0	0
RS-2774660	Normal	5	5	4	4	5	5	7	8	5	5	5	6	4	6	4	12	5	6	4	6	4	6	5	7	4	4	3	1	1	0	1	0	0	1	0	0	1	0	0	0	0	0	0	0	0	0	1	0
RS-2774661	Normal	4	5	4	4	5	4	6	7	4	5	5	5	4	6	4	12	5	6	5	8	4	5	4	6	4	2	4	1	1	0	0	0	0	0	0	0	1	0	0	0	0	0	0	1	0	0	0	0
RS-2774662	Normal	5	5	3	2	4	5	6	8	4	5	5	6	3	7	4	10	4	5	4	5	4	3	5	5	4	4	4	1	1	0	1	0	1	0	0	0	0	0	0	0	0	0	0	1	0	0	0	0
RS-2774663	CRC	6	5	3	4	5	5	5	6	5	5	5	4	2	6	4	11	5	5	3	8	4	5	5	6	4	2	4	1	0	1	0	0	0	0	0	0	0	0	4	0	0	0	0	0	0	1	0	0
RS-2774664	CRC	6	5	4	4	4	5	6	7	4	6	5	6	3	7	4	11	5	5	3	7	4	5	4	5	4	3	5	1	1	0	0	0	0	1	0	0	0	1	0	0	0	0	0	0	0	0	0	0
RS-2774665	CRC	5	5	4	4	5	5	6	7	3	5	4	7	3	7	4	11	4	6	5	7	4	5	5	5	4	4	4	1	1	0	1	0	0	0	0	0	0	0	0	0	0	0	0	0	0	0	0	0
RS-2774666	CRC	6	5	4	4	5	5	6	7	5	6	4	6	3	6	4	11	5	5	4	7	4	6	5	6	4	4	4	1	0	1	1	1	0	0	0	0	0	0	0	0	0	1	0	0	0	0	0	0
RS-2774667	CRC	4	5	4	4	4	5	7	7	4	5	5	5	3	6	4	11	5	5	3	6	4	3	5	5	4	2	4	0	1	1	1	1	0	0	1	1	0	0	0	0	0	0	0	0	0	0	0	0
RS-2774668	CRC	5	5	4	4	6	4	6	7	5	5	5	6	3	7	3	10	4	5	4	5	4	5	5	6	3	4	4	1	1	0	1	1	0	0	0	0	0	0	0	0	0	0	0	0	0	0	0	0
RS-2774669	CRC	5	5	4	4	5	4	6	6	4	5	4	5	3	6	5	13	5	5	4	7	3	6	5	4	4	4	3	1	0	0	0	0	0	0	0	0	0	0	0	0	0	0	0	0	0	0	0	0
RS-2774670	CRC	5	5	4	4	5	5	6	7	4	5	5	5	3	6	4	12	4	5	5	8	4	5	5	7	4	2	4	1	1	0	0	1	0	0	0	0	0	0	0	0	0	0	0	0	0	0	0	0
RS-2774671	Normal	5	5	4	5	5	5	6	7	4	5	5	5	3	5	4	10	4	5	3	9	5	5	5	5	4	4	4	1	0	1	0	0	0	0	0	0	0	0	0	0	1	0	0	0	0	0	0	0
RS-2774672	Normal	5	5	4	4	5	5	6	6	4	5	4	5	3	7	3	11	5	5	4	5	4	5	5	5	4	3	4	1	2	0	1	0	0	0	0	1	0	0	0	0	0	0	0	0	0	0	1	0
RS-2774673	Normal	5	5	4	4	5	5	5	7	5	5	5	6	3	6	4	12	5	6	4	8	4	5	5	6	4	3	4	1	1	1	0	0	0	1	0	0	0	0	0	0	0	0	0	0	2	0	0	0
RS-2774674	Normal	5	5	4	4	5	5	6	7	4	5	4	7	4	6	4	11	5	6	4	7	4	5	5	6	4	3	4	1	0	0	1	1	0	0	0	0	1	0	4	0	0	1	0	0	0	0	0	0
RS-2774675	Normal	5	5	4	4	5	5	6	6	5	5	4	5	3	6	4	11	4	5	4	6	5	5	5	5	4	3	4	0	1	0	1	1	0	0	0	0	0	0	0	0	0	0	0	0	0	0	0	1
RS-2774676	Normal	5	5	4	4	5	5	6	7	5	5	5	7	3	6	4	12	5	5	4	7	4	5	5	5	4	4	4	1	1	0	1	1	0	0	0	1	0	0	0	0	0	1	0	0	0	0	0	0
RS-2774677	Normal	5	5	4	4	5	5	5	6	5	5	4	6	3	6	4	10	4	4	4	6	4	6	5	5	3	2	0	1	0	0	0	0	0	0	0	1	0	0	3	1	0	0	0	0	0	0	0	0
RS-2774678	Normal	5	5	3	5	5	4	6	7	4	5	4	5	4	6	4	11	4	5	4	6	4	5	4	6	4	4	4	1	1	0	1	1	0	0	0	0	0	1	0	1	0	0	0	0	2	0	0	0
[truncated: 996 more columns]
