# Supplementary material for: Development and analytical validation of a next-generation sequencing based microsatellite instability (MSI) assay
Source: Oncotarget. 2019 Aug 27;10(50):5181–93. doi: 10.18632/oncotarget.27142 (PMC6718258; doi:10.18632/oncotarget.27142)
Supplement: Supplementary file 3 [file oncotarget-10-5181-s003.xlsx]

## Sheet: ST3
Supplementary Table 3: MSI NGS loci prevelance in training set
Loci	Prevelance in Training Set (%)
chr11_14539315	1
chr12_112893675	1
chr12_8286096	1
chr14_75181481	1
chr15_56243792	1
chr16_11064865	1
chr16_75674252	1
chr17_19314917	1
chr1_16388875	1
chr1_200312546	1
chr1_231094050	1
chr1_74901739	1
chr1_7913184	1
chr20_3298881	1
chr22_44083327	1
chr2_47641559	1
chr2_62063093	1
chr2_91872178	1
chr3_129168854	1
chr4_55598211	1
chr5_70888665	1
chr6_84061864	1
chr7_102727051	1
chr9_77550305	1
chr4_38134423	0.989362
chr5_134106506	0.989362
chr10_112360315	0.968085
chr6_84061933	0.851064
chr8_59060698	0.819149
chrX_129630732	0.382979
chr12_133252727	0.382979
chr1_74901879	0.244681
chr12_133252325	0.191489
chr2_47641606	0.148936
chr1_74901875	0.148936
chr1_74901870	0.148936
chr12_133252739	0.138298
chr1_74901871	0.138298
chr5_96093391	0.12766
chr1_74901866	0.117021
chr12_133252333	0.117021
chr12_133252207	0.106383
chr12_133250229	0.0957447
chr12_133250397	0.0851064
chr2_234178624	0.0744681
chr12_133249785	0.0744681
chr12_133252835	0.0638298
chr12_133253243	0.0638298
chr5_134106620	0.0638298
chr12_133250288	0.0638298
chr12_133252096	0.0638298
chr1_74901869	0.0638298
chr12_133249894	0.0638298
chr12_133253249	0.0531915
chr9_86617961	0.0531915
chr12_133252451	0.0531915
chr2_47641549	0.0531915
chr4_38134441	0.0531915
chr14_75181601	0.0531915
chr3_43607224	0.0531915
chr14_75181605	0.0425532
chr20_3298937	0.0425532
chr12_112893724	0.0425532
chr14_75181547	0.0425532
chr12_133253225	0.0425532
chr1_74901868	0.0425532
chr12_112893738	0.0425532
chr5_70888709	0.0425532
chr12_133253387	0.0425532
chr7_102727093	0.0425532
chr3_129168914	0.0425532
chr1_74901874	0.0425532
chr12_133249901	0.0425532
chr12_133249895	0.0425532
chr14_75181609	0.0425532
chr12_133249864	0.0425532
chr12_133252902	0.0319149
chr12_133253304	0.0319149
chr12_133253345	0.0319149
chr22_44083357	0.0319149
chr20_3298909	0.0319149
chr12_133249902	0.0319149
chr12_133253381	0.0319149
chr12_133249867	0.0319149
chr12_133249907	0.0319149
chr5_134106624	0.0319149
chr12_133249795	0.0319149
chr15_56243872	0.0319149
chr1_74901878	0.0319149
chr12_133252830	0.0319149
chr12_112893771	0.0319149
chr5_70888725	0.0319149
chr12_133252794	0.0319149
chr15_56243893	0.0319149
chr12_133252008	0.0319149
chr12_133249819	0.0319149
chr12_133252785	0.0319149
chr14_75181569	0.0319149
chr6_84061891	0.0319149
chr12_133252890	0.0319149
chr15_56243912	0.0319149
chr12_133252029	0.0319149
chr16_11064943	0.0319149
chr18_649858	0.0319149
chr16_11064924	0.0319149
chr12_133252226	0.0319149
chr4_47856957	0.0319149
chr12_133252411	0.0319149
chr12_133252874	0.0319149
chr6_84061959	0.0319149
chr3_129168875	0.0319149
chr12_112893704	0.0319149
chr12_133252759	0.0319149
chr12_133250260	0.0319149
chr2_47641605	0.0319149
chr2_91872157	0.0212766
chr12_133250396	0.0212766
chr20_3298964	0.0212766
chr12_133253383	0.0212766
chrX_129630838	0.0212766
chr3_129168853	0.0212766
chr12_133252888	0.0212766
chr12_133253379	0.0212766
chrX_129630868	0.0212766
chr12_112893757	0.0212766
chr12_133250368	0.0212766
chr22_44083301	0.0212766
chr12_133252484	0.0212766
chr3_129168938	0.0212766
chr9_77550303	0.0212766
chr12_133253357	0.0212766
chr12_133253385	0.0212766
chr20_3298994	0.0212766
chr1_74901840	0.0212766
chr1_7913297	0.0212766
chr12_133250311	0.0212766
chr20_3298931	0.0212766
chr12_133250235	0.0212766
chr1_231094049	0.0212766
chr12_133252352	0.0212766
chr12_133252901	0.0212766
chr3_129168909	0.0212766
chr12_133252338	0.0212766
chr12_133252343	0.0212766
chr12_133252685	0.0212766
chr12_133253374	0.0212766
chr12_133253166	0.0212766
chr3_129168880	0.0212766
chr5_70888714	0.0212766
chr1_231094134	0.0212766
chrX_129630858	0.0212766
chr12_133251875	0.0212766
chr16_11064919	0.0212766
chr12_112893768	0.0212766
chr12_133252341	0.0212766
chr1_200312671	0.0212766
chr14_66964769	0.0212766
chr14_75181566	0.0212766
chr3_129168900	0.0212766
chr5_134106569	0.0212766
chr12_133253389	0.0212766
chr12_133250247	0.0212766
chr12_133250273	0.0212766
chr1_200312545	0.0212766
chr14_75181538	0.0212766
chr12_133250251	0.0212766
chr1_7913307	0.0212766
chr20_3299005	0.0212766
chr12_133250197	0.0212766
chr4_38134359	0.0212766
chr5_70888730	0.0212766
chr12_133249875	0.0212766
chr1_200312603	0.0212766
chr1_74901873	0.0212766
chrX_129630754	0.0212766
chr12_112893734	0.0212766
chr12_133250362	0.0212766
chr7_102727148	0.0212766
chr10_112360435	0.0212766
chr12_133252012	0.0212766
chr12_133252375	0.0212766
chr10_112360423	0.0212766
chr12_133252206	0.0212766
chr12_133252751	0.0212766
chr12_133252767	0.0212766
chr9_77550357	0.0212766
chr5_70888689	0.0212766
chr9_77550338	0.0212766
chr12_133250392	0.0212766
chr17_19314989	0.0212766
chr6_84061971	0.0212766
chr4_38134351	0.0212766
chr1_74901867	0.0212766
chr12_133252452	0.0212766
chr10_112360403	0.0212766
chr17_19314962	0.0212766
chr9_77550405	0.0212766
chr3_129168929	0.0212766
chr12_133252861	0.0212766
chr12_133252323	0.0212766
chr12_133249788	0.0106383
chr12_133252113	0.0106383
chr12_133252345	0.0106383
chr12_133252896	0.0106383
chr6_84061897	0.0106383
chr9_77550304	0.0106383
chr11_14539381	0.0106383
chr12_8286094	0.0106383
chr20_3298945	0.0106383
chr5_134106528	0.0106383
chr6_84061974	0.0106383
chrX_129630800	0.0106383
chr12_133252228	0.0106383
chr17_19314972	0.0106383
chr12_8286079	0.0106383
chr22_44083387	0.0106383
chr10_112360375	0.0106383
chr12_133252105	0.0106383
chr12_133252788	0.0106383
chr20_3298874	0.0106383
chr5_70888739	0.0106383
chr16_75674356	0.0106383
chr1_74901828	0.0106383
chr5_70888705	0.0106383
chr6_84061886	0.0106383
chr7_102727063	0.0106383
chr12_133252027	0.0106383
chr12_133252108	0.0106383
chr12_133252112	0.0106383
chr1_200312628	0.0106383
chr1_74901877	0.0106383
chr5_96093377	0.0106383
chr12_112893721	0.0106383
chr16_75674332	0.0106383
chr12_133250223	0.0106383
chr12_133250339	0.0106383
chr1_200312613	0.0106383
chrX_129630870	0.0106383
chr16_75674271	0.0106383
chr5_96093417	0.0106383
chr6_84061966	0.0106383
chr9_77550301	0.0106383
chr1_231094148	0.0106383
chr12_133251918	0.0106383
chr14_75181558	0.0106383
chr15_56243903	0.0106383
chr1_231094142	0.0106383
chr2_62063183	0.0106383
chr12_133250388	0.0106383
chrX_129630766	0.0106383
chr12_133252083	0.0106383
chr12_133252153	0.0106383
chr14_75181561	0.0106383
chr20_3298987	0.0106383
chr12_133249870	0.0106383
chr12_133250175	0.0106383
chr12_133252250	0.0106383
chr3_129168868	0.0106383
chr12_133250279	0.0106383
chr12_133252889	0.0106383
chr1_7913207	0.0106383
chr22_44083299	0.0106383
chr5_70888663	0.0106383
chr1_231094150	0.0106383
chr12_133249849	0.0106383
chr16_75674313	0.0106383
chr22_44083391	0.0106383
chr2_62063112	0.0106383
chr2_62063198	0.0106383
chr12_133250291	0.0106383
chr22_44083323	0.0106383
chr12_133250386	0.0106383
chr10_112360368	0.0106383
chr12_133250233	0.0106383
chr12_133250317	0.0106383
chr12_133252082	0.0106383
chr12_133252086	0.0106383
chr12_133252887	0.0106383
chr12_133253361	0.0106383
chr1_231094087	0.0106383
chr20_3298878	0.0106383
chr11_14539363	0.0106383
chr1_16388971	0.0106383
chr1_200312608	0.0106383
chr12_133250336	0.0106383
chr12_133250366	0.0106383
chr12_133252182	0.0106383
chr2_62063189	0.0106383
chr15_56243879	0.0106383
chr12_133252243	0.0106383
chr12_133253328	0.0106383
chr3_129168954	0.0106383
chr9_77550339	0.0106383
chr5_70888720	0.0106383
chr12_133252116	0.0106383
chr4_38134403	0.0106383
chr2_62063185	0.0106383
chr12_133252839	0.0106383
chr2_62063132	0.0106383
chr5_70888759	0.0106383
chr1_200312581	0.0106383
chr1_200312625	0.0106383
chr14_66964783	0.0106383
chr2_47641491	0.0106383
chr2_47641580	0.0106383
chr2_62063202	0.0106383
chr7_102727159	0.0106383
chrX_129630845	0.0106383
chr12_133249862	0.0106383
chr2_91872200	0.0106383
chrX_129630774	0.0106383
chr12_133252128	0.0106383
chr12_133252348	0.0106383
chr14_66964781	0.0106383
chr1_200312703	0.0106383
chr12_112893731	0.0106383
chr12_133252102	0.0106383
chr12_133252120	0.0106383
chr12_133252141	0.0106383
chrX_129630840	0.0106383
chr12_133251931	0.0106383
chr12_133251968	0.0106383
chr12_133253329	0.0106383
chr12_133252124	0.0106383
chr12_133252427	0.0106383
chr12_133253248	0.0106383
chr12_133253378	0.0106383
chr22_44083346	0.0106383
chr5_70888732	0.0106383
chr10_112360334	0.0106383
chr12_133250203	0.0106383
chr12_133252673	0.0106383
chr12_133252894	0.0106383
chr12_8286095	0.0106383
chr1_74901861	0.0106383
chr4_55598156	0.0106383
chr5_70888737	0.0106383
chr12_133249818	0.0106383
chr12_133249865	0.0106383
chr12_133250306	0.0106383
chr1_7913284	0.0106383
chr20_3298880	0.0106383
chr11_14539411	0.0106383
chr12_133250259	0.0106383
chr12_133252136	0.0106383
chr14_75181575	0.0106383
chr1_74901857	0.0106383
chr3_129168898	0.0106383
chr11_14539375	0.0106383
chr11_14539438	0.0106383
chr11_14539443	0.0106383
chr12_133252669	0.0106383
chr12_133252745	0.0106383
chr17_19315007	0.0106383
chr12_133250162	0.0106383
chr12_133253380	0.0106383
chr22_44083352	0.0106383
chr2_47641536	0.0106383
chr2_62063196	0.0106383
chr15_56243925	0.0106383
chr16_11064962	0.0106383
chr2_108479622	0.0106383
chr5_134106627	0.0106383
chr6_84061964	0.0106383
chr12_112893725	0.0106383
chr12_133249868	0.0106383
chr1_200312585	0.0106383
chrX_129630821	0.0106383
chr12_133252680	0.0106383
chr12_133253272	0.0106383
chr17_19314947	0.0106383
chr1_74901865	0.0106383
chr5_96093412	0.0106383
chrX_129630795	0.0106383
chr12_133249856	0.0106383
chr4_38134389	0.0106383
chr2_91872170	0.0106383
chr16_75674331	0.0106383
chr1_74901797	0.0106383
chr2_62063115	0.0106383
chr4_55598187	0.0106383
chr12_133252873	0.0106383
chr12_133250242	0.0106383
chr14_75181578	0.0106383
chr2_62063141	0.0106383
chr2_62063158	0.0106383
chr11_14539342	0.0106383
chr11_14539387	0.0106383
chr12_133249845	0.0106383
chr12_133252342	0.0106383
chr12_133250287	0.0106383
chr12_133251983	0.0106383
chr12_133252023	0.0106383
chr14_75181599	0.0106383
chr2_62063193	0.0106383
chr4_38134411	0.0106383
chr10_112360352	0.0106383
chr10_112360428	0.0106383
chr12_133252382	0.0106383
chr15_56243882	0.0106383
chr16_11064881	0.0106383
chr3_129168956	0.0106383
chr7_102727118	0.0106383
chr9_77550417	0.0106383
chr15_56243791	0.0106383
chr1_7913301	0.0106383
chr20_3298991	0.0106383
chr22_44083379	0.0106383
chr6_84061862	0.0106383
chr6_84061863	0.0106383
chr12_133252905	0.0106383
chr11_14539421	0.0106383
chr12_112893764	0.0106383
chr5_134106580	0.0106383
chr4_38134352	0.0106383
chr12_133250389	0.0106383
chr1_231094105	0.0106383
chr12_133250399	0.0106383
chr12_133252405	0.0106383
chr11_14539360	0.0106383
chr12_133250245	0.0106383
chr12_133252867	0.0106383
chr2_47641581	0.0106383
chr2_62063175	0.0106383
chr3_132221115	0.0106383
chr1_231094103	0.0106383
chr12_133252659	0.0106383
chr12_133252694	0.0106383
chr12_133252722	0.0106383
chr12_133252801	0.0106383
chr12_133252831	0.0106383
chr12_133253278	0.0106383
chr1_74901833	0.0106383
chr2_47641524	0.0106383
chr3_129168934	0.0106383
chr12_112893716	0.0106383
chr12_133253355	0.0106383
chr14_75181513	0.0106383
chr20_3298934	0.0106383
chr10_112360414	0.0106383
chr12_133249728	0.0106383
chr12_133252441	0.0106383
chr2_47641520	0.0106383
chr2_62063135	0.0106383
chr2_62063204	0.0106383
chr4_55598239	0.0106383
chrX_129630810	0.0106383
chr12_133252900	0.0106383
chr16_11064901	0.0106383
chr16_75674316	0.0106383
chr16_75674355	0.0106383
chr2_47641543	0.0106383
chr2_91872241	0.0106383
chr2_62063181	0.0106383
chr12_133250342	0.0106383
chr2_62063190	0.0106383
chr7_102727154	0.0106383
chr12_133252104	0.0106383
chr12_133252229	0.0106383
chr14_75181567	0.0106383
chr10_112360384	0.0106383
chr12_133249851	0.0106383
chr12_133250284	0.0106383
chr15_56243819	0.0106383
chr1_200312620	0.0106383
chr12_133250263	0.0106383
chr12_133252122	0.0106383
chr1_7913291	0.0106383
chrX_129630862	0.0106383
chr12_133252208	0.0106383
chr12_133252724	0.0106383
chr14_75181508	0.0106383
chr1_16388890	0.0106383
chr1_200312586	0.0106383
chr5_70888745	0.0106383
chr12_133249904	0.0106383
chr12_133252204	0.0106383
chr12_133253259	0.0106383
chr12_133253377	0.0106383
chr3_129168951	0.0106383
chr7_102727156	0.0106383
chrX_129630806	0.0106383
chr12_133249885	0.0106383
chr16_11064892	0.0106383
chr7_102727142	0.0106383
chr16_11064885	0.0106383
chr16_75674319	0.0106383
chr12_133252371	0.0106383
chr12_133252899	0.0106383
chr12_133249815	0.0106383
chr12_133252287	0.0106383
chr12_8286155	0.0106383
chr1_7913234	0.0106383
chr5_70888738	0.0106383
chr15_56243878	0.0106383
chr1_231094101	0.0106383
chr4_55598202	0.0106383
chr10_112360339	0.0106383
chr12_133251937	0.0106383
chr20_3299006	0.0106383
chr10_112360343	0.0106383
chr12_112893729	0.0106383
chr12_133252092	0.0106383
chr12_133252388	0.0106383
chr1_200312664	0.0106383
chr12_133249847	0.0106383
chr12_133250297	0.0106383
chr12_133252079	0.0106383
chr12_133250190	0.0106383
chr12_133250305	0.0106383
chr12_133252056	0.0106383
chr12_133253286	0.0106383
chr1_231094099	0.0106383
chr12_133253375	0.0106383
chr6_84061921	0.0106383
chr12_133250381	0.0106383
chr12_133250387	0.0106383
chr12_133249803	0.0106383
chr12_133249811	0.0106383
chr12_133252656	0.0106383
chr1_231094115	0.0106383
chr1_74901850	0.0106383
