# Supplementary material for: Development and analytical validation of a next-generation sequencing based microsatellite instability (MSI) assay
Source: Oncotarget. 2019 Aug 27;10(50):5181–93. doi: 10.18632/oncotarget.27142 (PMC6718258; doi:10.18632/oncotarget.27142)
Supplement: Supplementary file 4 [file oncotarget-10-5181-s004.xlsx]

## Sheet: ST4
Supplementary Table 4: MSI NGS centroid values for each locus
Cluster	chr11_14539315 Peaks	chr12_112893675 Peaks	chr12_8286096 Peaks	chr14_75181481 Peaks	chr15_56243792 Peaks	chr16_11064865 Peaks	chr16_75674252 Peaks	chr17_19314917 Peaks	chr1_16388875 Peaks	chr1_200312546 Peaks	chr1_231094050 Peaks	chr1_74901739 Peaks	chr1_7913184 Peaks	chr20_3298881 Peaks	chr22_44083327 Peaks	chr2_47641559 Peaks	chr2_62063093 Peaks	chr2_91872178 Peaks	chr3_129168854 Peaks	chr4_55598211 Peaks	chr5_70888665 Peaks	chr6_84061864 Peaks	chr7_102727051 Peaks	chr9_77550305 Peaks	chr4_38134423 Peaks	chr5_134106506 Peaks	chr10_112360315 Peaks	chr6_84061933 Peaks	chr8_59060698 Peaks	chr11_14539315	chr12_112893675	chr12_8286096	chr14_75181481	chr15_56243792	chr16_11064865	chr16_75674252	chr17_19314917	chr1_16388875	chr1_200312546	chr1_231094050	chr1_74901739	chr1_7913184	chr20_3298881	chr22_44083327	chr2_47641559	chr2_62063093	chr2_91872178	chr3_129168854	chr4_55598211
1	5.66667	5.66667	4.77778	4.66667	5.77778	6.44444	6.88889	7.44444	4.55556	5.66667	5.77778	6.66667	4.55556	6.55556	5.55556	13.7778	5.88889	7.88889	5.44444	9.33333	5.11111	5.88889	5.88889	6.55556	4.66667	4.55556	5.66667	0.888889	1.33333	4.33333	4.35185	3.91111	3.9	4.42063	4.72222	4.97619	5.22222	4.44444	4.33333	4.40476	4.83333	3.77778	4.77778	4.27778	9.0641	4.48148	6.44444	4.31944	6.17901
2	7.18182	6.90909	6.18182	5.90909	6.90909	8.27273	9.09091	8.09091	4.72727	6.09091	7.09091	8.63636	5.09091	8	7.54545	16.6364	7.63636	9.36364	5.81818	11.8182	6.18182	7.18182	6.63636	7.27273	5.27273	6	7.36364	0.727273	1.18182	5.09091	4.95455	4.59091	4.45455	4.95455	5.67045	6.04545	5.54545	4.68182	4.54545	5.0974	5.81818	4.04545	5.5	5.27273	10.8182	5.34416	7.18182	4.55758	7.5
3	5.08108	5.09459	3.83784	3.97297	4.83784	4.86486	5.78378	6.77027	4.04054	5.06757	4.64865	5.72973	3.18919	5.93243	4	11.1892	4.58108	5.2973	4.05405	7.21622	3.98649	5.06757	4.91892	5.7027	3.68919	3.16216	3.64865	0.864865	0.905405	4.06242	4.05	3.42342	3.65991	3.93468	3.93243	4.40219	4.88514	4.11486	4.04955	3.83378	4.374	3.11486	4.47949	3.54324	7.59828	3.81486	5.13739	3.56892	5.17568
[truncated: 9 more columns]
