# Supplementary material for: Development and analytical validation of a next-generation sequencing based microsatellite instability (MSI) assay
Source: Oncotarget. 2019 Aug 27;10(50):5181–93. doi: 10.18632/oncotarget.27142 (PMC6718258; doi:10.18632/oncotarget.27142)
Supplement: Supplementary file 5 [file oncotarget-10-5181-s005.xlsx]

## Sheet: ST6
Supplementary Table 6: MSI NGS prediction in validation set
SampleName	Tissue Type	NGS PredictionCluster	MSI NGS	MSI PCR	Cluster1	Cluster2	Cluster3	Difference (Cluster 3 and Cluster 1)
PT-1-MSI-H	endometrial endometrioid carcinoma	1	MSI-H	MSI-H	5.31157	12.6606	5.0773	0.234263
PT-2-MSI-H	endometrial endometrioid carcinoma	1	MSI-H	MSI-H	4.96706	10.9787	7.61348	-2.64642
PT-3-MSI-H	endometrial endometrioid carcinoma	1	MSI-H	MSI-H	6.38512	12.7182	6.48495	-0.0998306
PT-4-MSI-H	endometrial endometrioid carcinoma	3	MSI-H	MSI-H	11.3348	19.5056	5.12458	6.21018
PT-5-MSI-H	CRC	2	MSI-H	MSI-H	12.2835	6.52573	19.1659	-6.88235
PT-6-MSI-H	CRC	2	MSI-H	MSI-H	7.7009	7.17319	13.5877	-5.88684
PT-7-MSI-H	small intestine adenocarcinoma	2	MSI-H	MSI-H	9.37569	7.45462	15.0818	-5.70609
PT-8-MSI-H	CRC	2	MSI-H	MSI-H	8.41388	5.48495	14.6054	-6.19154
PT-9-MSI-H	CRC	2	MSI-H	MSI-H	8.31549	5.44074	15.2344	-6.91895
PT-10-MSI-H	CRC	1	MSI-H	MSI-H	6.79919	12.556	7.22908	-0.429898
PT-11-MSI-H	CRC	2	MSI-H	MSI-H	11.2394	5.69405	18.1801	-6.94065
PT-12-MSI-H	CRC	2	MSI-H	MSI-H	9.20562	5.12046	16.2051	-6.99945
PT-13-MSI-H	CRC	2	MSI-H	MSI-H	5.84665	6.12876	12.1223	-6.27562
PT-14-MSI-H	CRC	2	MSI-H	MSI-H	8.71342	6.78301	15.2256	-6.51217
PT-15-MSI-H	endometrial endometrioid carcinoma	1	MSI-H	MSI-H	5.13832	11.5555	8.04913	-2.9108
PT-16-MSI-H	CRC	2	MSI-H	MSI-H	10.4617	5.46841	17.0913	-6.62955
PT-17-MSI-H	CRC	2	MSI-H	MSI-H	13.441	10.448	18.6072	-5.16623
PT-18-MSI-H	CRC	2	MSI-H	MSI-H	7.59113	5.43461	14.1243	-6.53316
PT-19-MSI-H	CRC	2	MSI-H	MSI-H	8.60762	6.33732	14.9802	-6.37256
PT-20-MSI-H	CRC	2	MSI-H	MSI-H	6.76244	6.3175	13.2874	-6.525
PT-21-MSI-H	CRC	2	MSI-H	MSI-H	8.54058	5.8903	14.8283	-6.28776
PT-22-MSI-H	CRC	2	MSI-H	MSI-H	12.2296	8.8452	17.7934	-5.56373
PT-23-MSI-H	CRC	2	MSI-H	MSI-H	10.0005	6.53622	16.0816	-6.0811
PT-24-MSS	endometrial endometrioid carcinoma	3	MSS	MSS	9.39848	17.5698	3.38312	6.01536
PT-25-MSS	CRC	3	MSS	MSS	12.805	20.8443	6.59766	6.20734
PT-26-MSS	endometrial endometrioid carcinoma	3	MSS	MSS	10.8636	18.7526	6.18494	4.67869
PT-27-MSS	endometrial endometrioid carcinoma	3	MSS	MSS	10.1509	18.0527	4.21728	5.93358
PT-28-MSS	endometrial endometrioid carcinoma	3	MSS	MSS	11.8934	18.316	8.67951	3.21388
PT-29-MSS	CRC	3	MSS	MSS	12.0715	18.5569	8.77596	3.29553
PT-30-MSS	CRC	3	MSS	MSS	9.99163	17.5283	4.8528	5.13882
PT-31-MSS	CRC	3	MSS	MSS	12.1236	19.9597	6.34539	5.77825
PT-32-MSS	CRC	3	MSS	MSS	9.3414	15.8433	7.10614	2.23526
PT-33-MSS	CRC	3	MSS	MSS	10.1734	18.0255	4.58923	5.58412
PT-34-MSS	CRC	3	MSS	MSS	9.42598	17.2764	5.01455	4.41143
PT-35-MSS	CRC	3	MSS	MSS	8.94026	16.4274	4.84089	4.09936
PT-36-MSS	CRC	3	MSS	MSS	11.2091	19.1591	5.01411	6.19498
PT-37-MSS	CRC	3	MSS	MSS	11.7657	19.6527	5.71312	6.05263
PT-38-MSS	CRC	3	MSS	MSS	11.3877	19.0726	5.56878	5.81897
PT-39-MSS	CRC	3	MSS	MSS	11.6977	18.8763	7.40658	4.29115
PT-40-MSS	CRC	3	MSS	MSS	9.37146	17.0937	4.73308	4.63838
PT-41-MSS	CRC	3	MSS	MSS	9.69434	17.2891	4.88116	4.81319
PT-42-MSS	CRC	3	MSS	MSS	11.476	18.937	6.05044	5.42551
PT-43-MSS	CRC	3	MSS	MSS	10.4053	18.1644	5.01562	5.3897
PT-44-MSS	CRC	3	MSS	MSS	11.4544	19.0912	6.06764	5.38674
PT-45-MSS	CRC	3	MSS	MSS	9.95745	17.7248	3.505	6.45245
PT-46-MSS	CRC	3	MSS	MSS	12.8183	20.2759	7.05672	5.76158
PT-47-MSS	CRC	3	MSS	MSS	11.242	18.4638	7.82987	3.41213
PT-48-MSS	CRC	3	MSS	MSS	13.1296	20.7811	7.14758	5.98198
