# Supplementary material for: Development and analytical validation of a next-generation sequencing based microsatellite instability (MSI) assay
Source: Oncotarget. 2019 Aug 27;10(50):5181–93. doi: 10.18632/oncotarget.27142 (PMC6718258; doi:10.18632/oncotarget.27142)
Supplement: Supplementary file 6 [file oncotarget-10-5181-s006.xlsx]

## Sheet: ST9
Supplementary Table 9: Effect of percent tumor nuclei on MSI NGS Calling
SampleID	%Tumor Nuclei	Library Yield	Depth of Coverage	mapped_reads_pct	singletons_pct	Cluster1	Cluster2	Cluster3	Difference (Cluster 3 and Cluster 1)	MSI NGS Prediction	Number of Peaks-R	Mean Indel Length -R	Number of Peaks Per Loci																													Mean Indel Length Per Loci
													chr11_14539315 Peaks	chr12_112893675 Peaks	chr12_8286096 Peaks	chr14_75181481 Peaks	chr15_56243792 Peaks	chr16_11064865 Peaks	chr16_75674252 Peaks	chr17_19314917 Peaks	chr1_16388875 Peaks	chr1_200312546 Peaks	chr1_231094050 Peaks	chr1_74901739 Peaks	chr1_7913184 Peaks	chr20_3298881 Peaks	chr22_44083327 Peaks	chr2_47641559 Peaks	chr2_62063093 Peaks	chr2_91872178 Peaks	chr3_129168854 Peaks	chr4_55598211 Peaks	chr5_70888665 Peaks	chr6_84061864 Peaks	chr7_102727051 Peaks	chr9_77550305 Peaks	chr4_38134423 Peaks	chr5_134106506 Peaks	chr10_112360315 Peaks	chr6_84061933 Peaks	chr8_59060698 Peaks	chr11_14539315	chr12_112893675	chr12_8286096	chr14_75181481	chr15_56243792	chr16_11064865	chr16_75674252	chr17_19314917
RD-5340-D1	70	48.7412	2701.7	88.6243	0.915682	14.2053	10.6582	19.463	-5.25772	MSI-H	1	1	8	9	6	6	7	9	10	9	6	7	7	10	3	9	7	17	8	10	8	13	7	7	6	7	5	0	4	0	0	5.5	6	4.5	4.5	5	6	6.5	6
RD-5340-D2	52.5	41.7312	2625.6	92.8789	0.552746	11.1521	5.02817	18.1621	-7.00992	MSI-H	0.909738	0.827108	7	8	6	6	6	9	8	8	6	7	7	10	6	8	8	17	9	10	7	12	7	7	6	6	5	5	8	0	1	5	5.5	4.5	4.5	4.5	6	5.875	5.5
RD-5340-D3	35	55.8815	2793.3	91.1864	0.784292	10.071	7.28379	16.058	-5.98696	MSI-H	0.941792	0.953254	7	8	5	6	6	7	8	8	6	6	6	8	5	9	8	17	8	10	7	11	8	7	6	6	4	2	7	0	0	5	5.5	4	4.5	4.5	5.85714	5.875	5.5
RD-5340-D4	28	43.2743	2938.3	89.7996	0.910228	10.5794	6.69539	16.5858	-6.00637	MSI-H	0.958881	0.945716	7	8	6	6	7	8	8	8	5	6	7	9	2	8	8	18	8	10	7	12	7	7	6	6	5	3	6	0	0	5	5.5	4.5	4.5	5	6	5.875	5.5
RD-5340-D5	21	58.4105	2614.2	88.5609	0.882351	10.5943	8.23148	16.0231	-5.42879	MSI-H	0.944366	0.929832	7	8	5	6	7	8	9	9	5	6	7	8	2	8	6	18	8	10	7	11	6	7	6	6	2	2	7	1	0	5	5.5	4	4.5	5	5.875	6	6
RD-5340-D6	14	58.1627	2499.3	88.3026	0.942343	10.6962	8.11388	16.0515	-5.35529	MSI-H	0.860329	0.890557	7	8	5	6	7	8	9	8	5	6	6	9	2	8	7	16	8	10	7	11	3	7	5	7	1	6	8	0	0	5	5.5	4	4.5	5	5.875	6	5.5
RD-5340-D7	7	53.0424	3024	87.5006	1.07682	8.85372	7.64514	14.0471	-5.19336	MSI-H	0.901018	0.918754	7	8	5	6	6	7	8	7	5	5	6	8	3	6	7	18	8	8	5	12	4	6	5	6	4	4	7	0	0	5	5.5	4	4.5	4.5	5.28571	5.875	5
RD-5328-D1	70	59.2356	4008.8	86.7324	1.00606	10.6452	5.16913	17.1557	-6.51048	MSI-H	1	1	7	7	7	6	6	8	10	9	7	7	8	10	4	8	9	16	7	9	5	12	6	7	7	7	4	6	7	0	2	5	5	5	4.5	4.5	5.5	6.5	6
RD-5328-D2	52.5	64.6505	3285.5	88.2522	0.936159	10.1638	6.63546	16.0937	-5.92988	MSI-H	0.961929	0.958316	7	6	7	6	7	8	10	9	7	7	8	9	2	8	7	15	7	9	5	11	6	7	6	7	2	7	7	1	2	5	4.5	5	4.5	5	5.5	6.5	6
RD-5328-D3	35	74.2448	3597.5	90.5049	0.7138	9.95904	6.50395	16.2103	-6.25125	MSI-H	0.966802	0.950706	7	6	7	6	6	8	9	9	7	6	8	8	4	7	9	16	6	9	5	13	6	6	6	8	2	5	7	1	2	5	4.5	5	4.5	4.5	5.5	6	6
RD-5328-D4	28	68.5177	3223.6	88.9331	0.900797	11.2508	9.72656	16.717	-5.46621	MSI-H	0.877028	0.809105	7	6	6	6	7	8	9	8	6	6	8	8	6	7	9	17	6	9	5	12	6	0	6	7	5	5	7	1	1	5	4.5	4.5	4.5	5	5.5	6	5.5
RD-5328-D5	21	52.0379	3682	87.9054	1.00632	7.4832	7.06963	13.2434	-5.76019	MSI-H	0.95016	0.911993	7	6	4	5	6	8	9	8	7	6	7	8	3	7	8	15	6	9	5	12	5	6	6	6	5	3	7	1	1	5	4.5	3.5	4	4.5	5.5	6	5.5
RD-5328-D6	14	52.9227	3066.9	89.149	0.834834	7.84371	5.76987	14.2426	-6.39885	MSI-H	0.96747	0.929271	6	6	5	6	6	8	9	7	7	6	8	9	4	7	8	16	6	9	5	12	6	6	6	7	4	4	7	1	2	4.5	4.5	4	4.5	4.5	5.5	6	5
RD-5328-D7	7	51.9482	2550.5	89.5301	0.821347	6.52707	9.25757	11.0795	-4.55241	MSI-H	0.89126	0.866511	5	5	4	6	5	8	9	7	4	7	7	6	6	7	7	16	6	8	5	10	5	7	5	6	4	3	4	1	1	4	4	3.5	4.5	4	5.5	6	5
RD-5284-D1	90	121.965	3016.9	91.4463	0.856738	8.7921	5.4417	15.4216	-6.62951	MSI-H	1	1	7	7	5	6	7	7	9	8	5	5	8	8	5	7	7	17	8	10	5	10	7	7	6	7	2	6	8	1	2	5	5	4	4.5	5	5	6	5.5
RD-5284-D2	67.5	117.297	2619.1	90.2391	0.954827	8.38047	6.25809	14.8933	-6.51282	MSI-H	0.956074	0.97488	7	6	5	6	7	6	9	8	5	5	8	8	4	7	5	18	7	10	6	9	6	7	6	7	5	6	8	1	2	5	4.5	4	4.5	5	4.5	6	5.5
RD-5284-D3	45	96.4977	2522.5	90.5187	1.01978	7.56798	6.39797	13.6063	-6.03833	MSI-H	0.942537	0.981486	6	7	5	6	6	6	9	8	3	5	8	9	3	7	7	15	7	10	5	9	6	7	6	7	5	6	8	1	1	4.5	5	4	4.5	4.5	4.5	6	5.5
RD-5284-D4	36	111.621	2767.3	91.5086	0.964373	6.77403	6.09549	13.3681	-6.59409	MSI-H	0.955999	0.981564	6	6	5	5	6	6	9	7	5	5	7	8	5	7	7	17	7	10	5	9	5	7	6	7	5	5	8	1	2	4.5	4.5	4	4	4.5	4.5	6	5
RD-5284-D5	27	88.7807	2150	85.2693	1.22154	6.99238	7.99995	12.4051	-5.41268	MSI-H	0.950554	0.963435	6	6	5	6	6	6	9	7	4	5	7	6	2	7	6	17	7	10	5	9	5	7	5	7	4	6	7	1	2	4.5	4.5	4	4.5	4.5	4.5	6	5
RD-5284-D6	18	98.5268	2497	90.1607	0.922879	5.18348	8.42874	10.2791	-5.0956	MSI-H	0.941868	0.960887	6	6	4	5	5	6	9	7	5	5	7	7	3	6	6	14	6	9	5	9	4	7	6	7	4	6	7	1	1	4.5	4.5	3.5	4	4	4.5	6	5
RD-5284-D7	9	103.606	2434.4	90.6995	1.03754	9.87254	13.15	12.4689	-2.5964	Inconclusive	0.871094	0.837222	6	0	4	5	5	5	9	7	5	5	7	7	3	7	6	17	6	9	5	7	4	6	4	6	4	5	7	1	1	4.5	0	3.5	4	4	4	6	5
RD-5365-D1	90	60.8795	2052.3	89.9767	0.916537	5.77504	11.1467	8.48512	-2.71008	Inconclusive	1	1	6	5	5	5	5	8	8	8	5	5	5	4	3	7	6	13	7	8	4	8	4	7	6	6	5	4	5	1	2	4.5	4	4	4	4	5.5	5.5	5.875
RD-5365-D2	67.5	78.5817	2444.1	92.2136	0.735657	9.72733	15.2521	10.4293	-0.702011	Inconclusive	0.724127	0.679799	6	6	5	5	5	8	0	7	5	5	5	6	5	7	6	12	6	8	4	8	4	6	6	7	5	5	4	1	2	4.5	4.5	4	4	4	5.5	0	5
RD-5365-D3	45	78.8729	2447.9	90.2988	0.992028	5.85529	13.0369	5.95975	-0.10446	Inconclusive	0.925386	0.929459	5	5	5	5	5	7	6	7	5	5	5	6	2	6	6	12	5	8	4	8	4	5	6	6	4	5	4	1	2	4	4	4	4	4	5	4.5	5
RD-5365-D4	36	78.2261	2851.3	91.6359	0.919494	5.34943	12.336	6.27405	-0.924622	Inconclusive	0.921288	0.933419	6	5	5	5	5	7	6	7	5	5	5	6	4	6	6	12	5	8	3	8	5	6	5	5	4	5	4	1	2	4.5	4	4	4.4	4	5	4.5	5
RD-5365-D5	27	105.376	2370.4	86.8639	1.24213	5.50397	12.3919	6.21899	-0.715022	Inconclusive	0.942761	0.935855	5	5	5	4	5	7	7	7	5	5	4	6	4	7	6	13	5	8	4	8	4	6	5	6	4	3	4	0	1	4	4	4	3.5	4	5	5	5
RD-5365-D6	18	69.7436	1586.1	66.0354	3.04875	7.75756	15.4146	5.43287	2.32469	Inconclusive	0.932555	0.937872	4	5	4	4	4	7	6	6	5	5	4	4	4	7	6	12	5	7	4	6	4	5	5	6	4	4	4	1	1	3.5	4	3.5	3.5	3.5	5	4.5	4.5
RD-5365-D7	9	58.6736	2369.5	96.3712	0.490521	9.42392	16.3801	6.11191	3.31201	MSS	0.886459	0.862065	4	5	4	4	5	6	6	7	5	5	5	7	0	6	4	11	5	7	3	7	4	6	5	5	4	3	4	0	1	3.5	4	3.5	3.5	4	4.5	4.5	5
[truncated: 21 more columns]
