# Supplementary material for: Development and analytical validation of a next-generation sequencing based microsatellite instability (MSI) assay
Source: Oncotarget. 2019 Aug 27;10(50):5181–93. doi: 10.18632/oncotarget.27142 (PMC6718258; doi:10.18632/oncotarget.27142)
Supplement: Supplementary file 7 [file oncotarget-10-5181-s007.xlsx]

## Sheet: ST10
Supplementary Table 10: Effect of DNA (ng) Input on MSI NGS Calling
SampleID	ng Input	Library Yield	Depth of Coverage	mapped_reads_pct	singletons_pct	Number of Peaks-R	Mean Indel Length -R	Cluster1	Cluster2	Cluster3	Diff in Cluster 3 and Cluster 1	MSI NGS Prediction	Number of Peaks Per Loci																													Mean Indel Length Per Loci
	BatchSize												chr11_14539315 Peaks	chr12_112893675 Peaks	chr12_8286096 Peaks	chr14_75181481 Peaks	chr15_56243792 Peaks	chr16_11064865 Peaks	chr16_75674252 Peaks	chr17_19314917 Peaks	chr1_16388875 Peaks	chr1_200312546 Peaks	chr1_231094050 Peaks	chr1_74901739 Peaks	chr1_7913184 Peaks	chr20_3298881 Peaks	chr22_44083327 Peaks	chr2_47641559 Peaks	chr2_62063093 Peaks	chr2_91872178 Peaks	chr3_129168854 Peaks	chr4_55598211 Peaks	chr5_70888665 Peaks	chr6_84061864 Peaks	chr7_102727051 Peaks	chr9_77550305 Peaks	chr4_38134423 Peaks	chr5_134106506 Peaks	chr10_112360315 Peaks	chr6_84061933 Peaks	chr8_59060698 Peaks	chr11_14539315	chr12_112893675	chr12_8286096	chr14_75181481	chr15_56243792	chr16_11064865	chr16_75674252	chr17_19314917
RD-5282-50	50	129.86	1915.8	96.2331	0.381151	0.917467	0.94911	6.56759	10.6793	9.09124	2.52364	Inconclusive	6	6	4	6	7	5	9	7	5	6	6	5	4	7	5	14	6	6	3	9	6	7	6	7	5	5	5	1	0	4.5	4.5	3.5	4.66667	5.42857	4	6.11111	5
RD-5282-20	20	119.012	1710.2	94.6093	0.5019	1	1	6.29427	11.845	7.29513	1.00087	Inconclusive	6	5	4	5	5	5	8	7	5	6	6	7	3	7	5	11	8	6	4	9	5	6	6	7	5	4	5	1	0	4.5	4	3.5	4	4	4	5.5	5
RD-5282-10	10	126.117	1717.2	93.7613	0.595506	0.944098	0.967021	5.81873	10.4699	8.62496	2.80623	Inconclusive	6	6	4	5	6	5	8	7	4	6	6	7	4	6	5	13	7	7	4	10	6	6	5	9	5	5	4	1	0	4.5	4.83333	3.5	4	4.5	4	5.5	5
RD-5282-5	5	124.166	1813.2	92.9394	0.70097	0.94722	0.834606	8.10741	12.939	8.82258	0.715169	Inconclusive	5	5	4	5	5	5	9	7	4	5	5	7	1	6	4	14	6	6	4	10	6	6	6	7	5	3	4	0	0	4	4	3.5	4	4	4	6	5
RD-5283-50	50	133.143	2617.1	96.9074	0.346361	0.928649	0.939917	5.52717	7.0775	11.284	5.75686	MSI-H	7	7	6	5	6	6	7	8	5	5	6	9	5	8	6	15	6	8	6	9	6	7	6	7	4	5	6	0	2	5	5	4.5	4	4.5	4.5	5	5.5
RD-5283-20	20	109.847	2162.8	89.8913	0.706237	1	1	6.11003	7.48754	11.7205	5.61043	MSI-H	7	7	6	4	5	7	8	8	5	6	6	8	6	8	7	12	6	9	5	10	5	7	6	8	4	5	6	1	1	5	5	4.5	4.25	4	5	5.5	5.5
RD-5283-10	10	54.1082	2573.5	89.0836	0.929271	0.929125	0.968092	5.85251	7.03256	11.399	5.54646	MSI-H	7	7	5	5	6	6	8	9	5	6	7	9	4	8	7	14	6	8	5	9	6	7	6	7	4	6	5	1	2	5	5	4	4	4.5	4.5	5.5	6
RD-5283-5	5	71.3505	1887.9	83.0275	1.23397	0.875843	0.952688	6.40664	9.62454	10.7111	4.30443	MSI-H	7	7	6	5	5	6	7	7	5	6	6	6	4	7	6	16	6	9	4	9	6	7	6	7	4	1	6	1	2	5	5	4.5	4	4	4.5	5	5
RD-5307-50	50	72.5854	2166.4	86.6652	1.01134	0.979526	0.986527	9.24591	6.20394	15.9317	6.6858	MSI-H	7	8	5	7	7	8	8	9	6	6	7	9	7	7	7	14	7	10	6	9	7	8	7	8	5	6	8	1	1	5.14286	5.5	4	5	5	5.5	5.5	6
RD-5307-20	20	139.884	2175.2	94.5002	0.488072	1	1	8.74676	5.84442	15.4137	6.66699	MSI-H	6	8	6	7	7	8	8	9	5	6	7	9	6	8	7	14	7	10	6	9	7	8	7	7	5	5	8	1	1	4.5	5.5	4.5	5	5	5.5	5.5	6
RD-5307-10	10	70.5966	2117.4	88.0195	0.931763	0.908405	0.831299	10.6547	8.27888	16.2151	5.56033	MSI-H	6	8	6	6	7	8	8	8	6	6	7	9	0	7	7	17	7	10	6	9	7	8	6	7	5	6	8	0	1	4.5	5.5	4.5	4.5	5	5.5	5.5	5.5
RD-5307-5	5	52.3914	2114.9	86.3531	1.08725	0.797087	0.910876	9.73485	10.2856	14.9986	5.26375	MSI-H	6	8	5	6	5	8	8	9	6	7	7	1	5	7	7	14	7	10	6	9	7	8	6	7	6	6	7	1	1	4.5	5.5	4	4.5	4	5.5	5.5	6
RD-5311-50	50	25.8505	1898.4	91.0916	0.651251	0.925636	0.953247	9.70973	17.5209	4.05308	5.65665	MSS	5	5	3	4	5	5	6	7	5	5	4	6	3	7	4	9	5	5	3	7	4	5	5	5	3	2	4	1	2	4	4	3	3.5	4	4	4.83333	5
RD-5311-20	20	42.9468	1843.7	90.6044	0.691106	1	1	7.60422	15.6868	2.65776	4.94646	MSS	6	5	4	4	5	5	6	7	4	5	5	5	3	6	4	11	5	6	4	7	4	6	5	6	4	2	4	1	1	4.5	4	3.5	3.5	4	4	4.5	5
RD-5311-10	10	73.3449	2190	93.1583	0.626983	0.952324	0.954159	8.78874	16.6879	3.04945	5.73929	MSS	5	5	3	4	5	5	6	7	4	5	5	6	1	6	4	11	4	5	4	7	4	5	5	6	4	3	4	1	1	4	4	3	3.5	4	4	4.5	5
RD-5311-5	5	18.2543	2880.8	88.576	0.812319	0.853662	0.911083	10.1964	17.709	6.55749	3.63894	MSS	5	5	4	4	4	4	6	7	4	5	5	1	3	5	4	13	5	5	4	7	4	3	5	5	4	4	4	1	1	4	4	3.5	3.5	3.5	3.5	4.5	5
RD-5319-50	50	20.304	1569.3	87.8024	0.919427	0.949154	0.921124	9.74259	17.2208	5.1141	4.62849	MSS	4	5	4	4	5	5	5	7	5	5	5	6	3	6	3	13	4	5	4	7	4	5	5	5	1	2	4	0	0	3.5	4	3.5	3.5	4	4	4	5
RD-5319-20	20	12.2255	1558.5	88.0814	0.901501	1	1	8.24602	15.5829	5.10693	3.13909	MSS	4	5	3	4	5	5	6	7	5	5	4	6	4	7	4	14	4	5	4	7	4	5	5	5	4	3	4	1	0	3.5	4	3	3.5	4	4	4.5	5
RD-5319-10	10	10.714	1552.9	83.1133	1.22517	0.928676	0.924309	7.90709	15.5665	4.63111	3.27599	MSS	5	5	4	4	5	6	6	7	4	5	5	6	6	6	4	11	4	6	4	8	4	5	5	5	4	3	3	1	0	4	4	3.5	3.5	4	4.5	4.5	5
RD-5319-5	5	31.3464	1929.3	89.5991	0.847979	0.936983	0.93213	8.60949	16.4831	3.91125	4.69824	MSS	4	5	4	4	5	6	6	7	5	5	5	5	4	5	4	11	5	5	4	6	4	5	5	6	4	4	3	1	0	3.5	4	3.5	3.5	4	4.5	4.5	5
				50ng Mean -R		0.940087	0.949985
				50ng MIN -R		0.917467	0.921124
				50ng MAX -R		0.979526	0.986527
				10ng Mean -R		0.932526	0.928976
				10ng sample MIN -R		0.908405	0.831299
				10ng sample MAX -R		0.952324	0.968092
				5ng sample Mean -R		0.882159	0.908277
				5ng sample MIN -R		0.797087	0.834606
				5ng sample MAX -R		0.94722	0.952688
[truncated: 21 more columns]
