# Supplementary material for: Development and analytical validation of a next-generation sequencing based microsatellite instability (MSI) assay
Source: Oncotarget. 2019 Aug 27;10(50):5181–93. doi: 10.18632/oncotarget.27142 (PMC6718258; doi:10.18632/oncotarget.27142)
Supplement: Supplementary file 8 [file oncotarget-10-5181-s008.xlsx]

## Sheet: ST11
Supplementary Table 11: Effect of Batch Size on MSI NGS Calling
SampleID	Batch Size	Cluster1	Cluster2	Cluster3	Difference (Cluster 3 and Cluster 1)	MSI NGS Prediction	mapped_reads_pct	singletons_pct	Number of Peaks-R	Mean Indel Length -R	Number of Peaks Per Loci																													Mean Indel Length Per Loci
	BatchSize										chr11_14539315 Peaks	chr12_112893675 Peaks	chr12_8286096 Peaks	chr14_75181481 Peaks	chr15_56243792 Peaks	chr16_11064865 Peaks	chr16_75674252 Peaks	chr17_19314917 Peaks	chr1_16388875 Peaks	chr1_200312546 Peaks	chr1_231094050 Peaks	chr1_74901739 Peaks	chr1_7913184 Peaks	chr20_3298881 Peaks	chr22_44083327 Peaks	chr2_47641559 Peaks	chr2_62063093 Peaks	chr2_91872178 Peaks	chr3_129168854 Peaks	chr4_55598211 Peaks	chr5_70888665 Peaks	chr6_84061864 Peaks	chr7_102727051 Peaks	chr9_77550305 Peaks	chr4_38134423 Peaks	chr5_134106506 Peaks	chr10_112360315 Peaks	chr6_84061933 Peaks	chr8_59060698 Peaks	chr11_14539315	chr12_112893675	chr12_8286096	chr14_75181481	chr15_56243792	chr16_11064865	chr16_75674252	chr17_19314917	chr1_16388875	chr1_200312546
RD-5289	5	8.81303	16.4554	4.5374	4.27563	MSS	95.9376	0.444083	0.944157	0.933246	5	5	4	4	5	4	7	8	4	6	4	6	4	7	3	11	5	4	5	6	4	6	5	6	4	4	4	1	2	4	4	3.5	3.5	4	3.5	5.14286	5.5	3.5	4.66667
RD-5289	10	7.10808	14.3368	5.09715	2.01093	Inconclusive	95.7877	0.430769	0.967874	0.977505	5	6	4	4	5	4	7	8	5	6	4	6	4	7	4	13	5	5	4	8	4	5	5	6	4	5	4	0	2	4	4.5	3.5	3.5	4	3.5	5.14286	5.5	4	4.66667
RD-5289	20	7.094	14.708	4.2547	2.83929	Inconclusive	95.6963	0.527724	1	1	5	6	4	4	5	5	7	8	4	6	5	5	4	7	4	12	4	5	5	8	4	5	5	6	4	4	4	0	1	4	4.5	3.5	3.5	4	4	5.14286	5.5	3.5	4.66667
RD-5289	40	8.95951	16.6965	4.0156	4.94391	MSS	95.9942	0.400041	0.932926	0.910635	6	6	4	4	4	5	6	8	5	6	5	6	4	7	4	11	4	5	4	6	4	5	5	5	3	2	4	1	1	4.5	4.5	3.5	3.5	3.5	4	4.83333	5.5	4	4.66667
RD-5290	5	9.53824	17.3146	4.19421	5.34403	MSS	91.2132	0.874586	0.922126	0.909346	5	4	4	5	5	4	6	7	3	5	4	6	4	6	3	12	4	4	4	6	4	6	4	5	4	4	4	1	1	4	3.5	3.5	4.6	4	3.5	4.5	5	4	4
RD-5290	10	9.23488	16.6069	4.5686	4.66628	MSS	90.868	0.824957	0.945281	0.958751	5	4	4	5	5	4	6	7	5	5	5	7	3	6	3	12	4	5	2	7	4	6	5	5	4	3	4	1	0	4	3.5	3.5	4.6	4	3.5	4.5	5	4	4
RD-5290	20	8.60933	16.317	3.69242	4.91691	MSS	90.8441	0.958923	1	1	5	5	3	5	5	6	6	7	5	5	5	6	3	6	4	12	4	5	4	6	4	5	5	5	4	3	4	1	0	4	4	3	4.6	4	4.5	4.5	5	4	4
RD-5290	40	10.8277	18.5211	4.99331	5.83434	MSS	91.256	0.815575	0.871793	0.910989	5	5	4	5	5	4	6	7	4	5	5	6	4	6	4	9	5	5	3	5	4	5	5	5	1	3	3	1	1	4	4	3.5	4.6	4	3.5	4.5	5	4.5	4
RD-5279	5	7.05544	14.0619	6.26414	0.791304	Inconclusive	95.8171	0.451786	0.960842	0.919111	5	5	4	4	6	5	5	8	5	5	4	6	6	7	4	13	6	7	4	7	4	7	5	7	4	4	4	1	0	4	4	3.5	3.5	4.5	4	4	5.5	4	4
RD-5279	10	6.93212	13.4072	6.87657	0.0555442	Inconclusive	95.6484	0.416899	0.969081	0.938936	5	6	4	4	5	5	6	8	5	6	5	7	5	6	4	14	6	7	4	6	4	7	6	7	4	4	4	0	0	4	4.5	3.5	3.5	4	4	4.5	5.5	4	4.5
RD-5279	20	5.1036	12.2261	6.23018	-1.12658	Inconclusive	95.6796	0.562055	1	1	5	6	4	4	5	6	6	8	5	5	5	7	5	7	4	13	6	7	4	7	5	7	5	7	4	4	5	1	2	4	4.5	3.5	3.5	4	4.5	4.5	5.5	4	4
RD-5279	40	6.27436	13.6112	6.36168	-0.0873196	Inconclusive	95.8795	0.408394	0.95251	0.954453	5	5	4	4	5	6	6	8	5	6	5	5	5	6	4	14	6	7	4	6	4	7	6	7	5	4	4	1	2	4	4	3.5	3.5	4	4.5	4.5	5.5	4	4.5
RD-5286	5	13.0339	7.26136	19.9421	-6.90817	MSI-H	95.7655	0.455867	0.938215	0.924045	8	8	7	6	6	9	10	8	5	6	8	9	7	9	7	19	7	10	8	12	7	6	6	8	5	7	6	1	4	5.5	5.5	5	6.5	4.5	6	6.5	5.5	5	4.5
RD-5286	10	13.2781	6.37296	20.1588	-6.88071	MSI-H	95.6145	0.432899	0.969791	0.989983	8	8	7	6	7	9	10	8	5	6	9	9	7	9	8	18	8	10	7	12	7	8	6	8	5	7	6	1	0	5.5	5.5	5	6.5	5	6	6.5	5.5	5	4.5
RD-5286	20	13.3847	7.68982	19.9225	-6.53774	MSI-H	95.581	0.538592	1	1	7	8	7	6	7	9	10	8	5	6	8	9	7	8	8	19	8	10	8	12	7	8	6	8	1	6	6	1	0	5	5.5	5	6.5	5	6	6.5	5.5	5	4.5
RD-5286	40	12.7188	7.41278	19.1696	-6.45082	MSI-H	95.7667	0.404127	0.955219	0.98697	8	8	7	6	6	9	9	8	6	6	9	9	7	9	8	15	8	10	8	12	7	8	5	8	4	7	5	1	0	5.5	5.5	5	6.16667	4.5	6	6.44444	5.5	4.5	4.5
RD-5282	5	6.13297	12.5896	6.88702	-0.754045	Inconclusive	93.2786	0.713751	0.920276	0.936799	6	5	4	5	5	5	7	8	4	6	5	7	4	6	4	12	7	5	5	9	6	5	5	7	3	5	5	1	3	4.5	4	3.5	4.4	4	4	5	5.5	4.5	4.5
RD-5282	10	5.40228	11.0387	7.8347	-2.43242	Inconclusive	92.9238	0.677674	0.959597	0.942373	6	5	4	6	5	5	8	7	5	6	6	6	4	6	4	13	7	7	5	9	6	6	6	7	5	5	4	1	0	4.5	4	3.5	4.66667	4	4	5.5	5	4	4.5
RD-5282	20	5.22979	11.2943	7.24232	-2.01253	Inconclusive	92.9368	0.795453	1	1	6	6	4	5	4	5	8	7	4	6	6	6	4	6	5	14	7	6	4	8	6	5	6	7	5	5	5	1	1	4.5	4.5	3.5	4.4	3.5	4	5.5	5	4.5	4.5
RD-5282	40	5.87176	11.4353	7.5129	-1.64114	Inconclusive	93.287	0.632909	0.970685	0.951287	6	6	3	5	5	5	8	7	4	6	6	7	3	6	5	13	7	6	5	9	6	5	6	7	5	5	4	1	0	4.5	4.5	3	4.4	4	4	5.5	5	4.5	4.5
RD-5284	10	8.7271	5.49439	15.1116	-6.3845	MSI-H	96.603	0.368227	0.961667	0.964994	7	6	6	6	7	6	10	9	4	5	8	9	5	7	5	17	7	9	5	10	6	8	6	7	5	6	8	1	1	5	4.5	4.5	4.5	5	4.5	6.5	6	4.5	4
RD-5284	20	8.97923	5.42574	15.3303	-6.35104	MSI-H	96.626	0.464343	1	1	6	7	6	6	7	7	10	8	5	5	8	9	4	7	7	15	7	10	6	10	6	8	6	7	5	6	8	0	0	4.5	5	4.5	4.5	5	5	6.5	5.5	4	4
RD-5284	40	8.15626	5.83583	14.6264	-6.47015	MSI-H	96.8433	0.352336	0.94915	0.947994	6	6	5	6	7	7	10	8	5	6	8	8	4	7	7	18	7	9	6	9	5	7	6	7	4	5	8	1	2	4.5	4.5	4	4.5	5	5	6.5	5.5	4	4.5
RD-5291	10	9.37612	17.2318	4.68524	4.69088	MSS	95.9979	0.372497	0.913052	0.93987	5	4	4	4	6	4	6	7	5	5	4	6	5	5	4	10	5	4	4	6	4	6	5	5	4	4	4	1	2	4	3.5	3.5	3.5	5	3.5	4.5	5	4	4
RD-5291	20	6.92558	15.2645	2.79343	4.13215	MSS	95.9487	0.466897	1	1	5	5	4	4	5	5	6	7	5	5	5	5	4	5	4	12	5	6	4	7	4	5	5	6	4	4	4	1	1	4	4	3.5	3.5	4.8	4	4.5	5	4	4
RD-5291	40	8.94701	17.0244	3.94119	5.00582	MSS	96.0771	0.349653	0.928107	0.935524	4	5	4	4	5	5	6	6	5	5	5	6	4	5	4	11	4	6	4	7	4	6	5	6	4	1	3	1	1	3.5	4	3.5	3.5	4.8	4	4.5	4.5	4	4
RD-5292	10	9.36114	16.7025	5.50459	3.85655	MSS	93.794	0.557383	0.936167	0.930873	5	5	4	4	5	4	5	7	5	6	5	6	5	6	4	13	5	5	4	7	5	5	5	6	4	3	1	0	0	4	4	3.5	3.5	4	3.5	4	5	4	4.83333
RD-5292	20	7.83884	15.5249	3.93798	3.90086	MSS	93.8072	0.703172	1	1	5	6	4	4	5	5	6	7	4	6	5	6	5	6	4	12	4	5	4	8	4	5	5	6	4	2	4	1	0	4	4.5	3.5	3.5	4	4	4.5	5	3.5	4.83333
RD-5292	40	9.55877	17.3656	4.37145	5.18733	MSS	94.0308	0.532871	0.942449	0.94038	5	5	4	4	5	4	5	7	5	6	5	4	3	6	4	11	5	5	4	7	4	5	5	6	3	2	4	0	0	4	4	3.5	3.5	4	3.5	4	5	4	4.83333
RD-5283	10	7.10781	6.9302	13.0504	-5.94256	MSI-H	97.0327	0.294208	0.976503	0.963086	7	7	6	5	6	7	8	8	5	6	6	9	6	8	7	15	6	8	6	11	6	7	6	9	5	2	6	1	2	5	5	4.5	4	4.5	5	5.5	5.5	4	4.5
RD-5283	20	7.60696	7.63808	12.9895	-5.38258	MSI-H	96.9315	0.4015	1	1	8	8	6	5	6	7	8	8	5	6	6	9	6	8	7	16	6	8	5	9	5	7	6	9	4	2	6	1	2	5.5	5.5	4.5	4	4.5	5	5.5	5.5	4	4.5
RD-5283	40	6.07282	8.22681	11.6048	-5.53196	MSI-H	97.1721	0.309984	0.97319	0.978056	7	7	5	5	6	7	7	8	4	6	6	8	6	7	7	15	6	9	6	9	5	7	6	8	5	1	6	1	2	5	5	4	4	4.5	5	5	5.5	3.5	4.5
RD-5295	10	8.05703	15.8022	3.64104	4.41599	MSS	94.0301	0.495559	0.965705	0.936486	5	6	4	4	5	5	6	7	5	5	5	6	3	7	4	11	5	5	4	6	5	5	5	5	4	5	4	1	1	4	4.5	3.5	3.5	4	4	4.5	5	4	4
RD-5295	20	8.86168	16.2329	4.8103	4.05138	MSS	94.039	0.630016	1	1	5	5	4	4	5	5	6	8	4	5	5	7	2	7	4	12	5	5	4	5	4	4	5	5	4	5	4	1	1	4	4	3.5	3.5	4	4	4.5	5.5	4.5	4
RD-5295	40	10.2412	18.0712	4.68687	5.55432	MSS	94.3316	0.48461	0.888595	0.909159	5	6	4	4	5	4	5	6	5	5	5	6	3	7	4	8	5	5	4	6	4	5	5	5	4	4	4	1	1	4	4.5	3.5	3.5	4	3.5	4	4.5	4	4
RD-5280	20	6.14669	11.8516	8.40207	-2.25538	Inconclusive	92.8141	0.774148	1	1	5	5	6	4	5	7	8	7	5	5	5	7	6	6	4	14	6	8	6	10	5	6	5	6	3	2	3	1	1	4	4	4.5	3.5	4	5	5.5	5	4	4
RD-5280	40	5.87443	12.1915	7.72837	-1.85393	Inconclusive	93.1119	0.595046	0.94623	0.95524	6	4	6	4	5	7	8	7	5	4	5	5	4	6	3	13	6	8	6	10	5	5	5	6	4	4	4	1	1	4.5	3.5	4.5	3.5	4	5	5.5	5	4	3.5
RD-5285	20	11.0445	5.02116	17.7831	-6.73855	MSI-H	95.1607	0.524148	1	1	8	7	6	6	7	8	9	8	4	6	7	7	4	8	8	18	9	10	6	12	7	9	7	9	5	6	7	1	0	5.5	5	4.5	4.5	5	5.5	6	5.5	4.5	4.5
RD-5285	40	11.3762	6.79586	17.5816	-6.20549	MSI-H	95.353	0.350215	0.97823	0.988633	8	7	6	6	7	9	9	8	3	7	7	5	2	8	8	17	9	10	5	12	7	8	7	9	5	6	7	1	0	5.5	5	4.5	4.5	5	6	6	5.5	4	5
RD-5281	20	5.39058	12.3752	5.99133	-0.600743	Inconclusive	94.9346	0.607963	1	1	6	5	4	5	5	5	6	8	5	6	5	7	3	7	5	13	6	7	4	8	5	5	6	6	5	5	3	1	2	4.5	4	3.5	4	4	4	4.5	5.5	4	4.5
RD-5281	40	6.1166	13.2094	5.98872	0.127878	Inconclusive	95.0986	0.483079	0.934479	0.937906	5	5	4	5	5	5	6	8	4	6	5	7	4	7	5	10	6	7	4	8	6	6	6	7	5	5	4	1	1	4	4	3.5	4	4	4	4.5	5.5	4.5	4.5
RD-5287	20	7.25049	7.92667	12.8545	-5.60401	MSI-H	93.6543	0.633818	1	1	7	6	6	6	7	8	8	8	5	6	6	6	6	8	6	15	6	9	7	12	5	6	7	7	5	2	5	1	0	5	4.5	4.5	4.5	5	5.5	5.5	5.5	4	4.5
RD-5287	40	6.99298	8.60352	12.1127	-5.11977	MSI-H	94.0043	0.521175	0.989785	0.987439	7	6	6	5	7	8	8	8	4	6	6	5	6	8	6	15	6	9	6	12	5	6	6	7	4	2	5	1	0	5	4.5	4.5	4	5	5.5	5.5	5.5	4.5	4.5
RD-5288	20	10.0999	5.33771	16.6287	-6.5288	MSI-H	96.9827	0.434018	1	1	7	7	5	6	8	8	9	8	6	6	8	9	6	9	8	17	8	9	7	10	7	8	6	8	5	6	6	0	0	5	5	4	4.5	5.5	5.5	6	5.5	4.5	4.5
RD-5288	40	9.14187	5.409	15.5894	-6.44753	MSI-H	97.1548	0.291659	0.980131	0.991797	7	7	6	6	8	8	9	8	5	6	8	8	6	9	7	15	8	10	6	10	7	8	6	8	5	5	6	0	0	5	5	4.5	4.5	5.5	5.5	6	5.5	4	4.5
RD-5293	20	9.71155	15.6412	8.44864	1.2629	Inconclusive	95.4313	0.613436	1	1	5	5	4	4	4	5	6	7	4	5	5	6	3	6	4	13	4	6	4	12	5	6	5	6	4	0	4	1	0	4	4	3.5	3.5	3.5	4	4.5	5	3.5	4
RD-5293	40	10.9189	16.7301	8.9271	1.9918	Inconclusive	95.5994	0.490654	0.965061	0.969846	5	5	4	4	5	6	7	6	4	5	5	5	3	6	4	11	5	5	3	13	4	6	5	6	4	0	4	1	0	4	4	3.5	3.5	4	4.5	5	4.5	3.5	4
RD-5294	20	7.7831	15.7564	2.92692	4.85618	MSS	93.2658	0.701861	1	1	6	5	3	4	5	5	6	7	4	5	5	6	4	5	4	11	5	5	4	8	4	6	5	5	4	3	4	1	1	4.83333	4	3	3.5	4	4	4.5	5	3.5	4
RD-5294	40	9.65981	17.6515	4.20875	5.45107	MSS	93.2982	0.53624	0.943228	0.951697	5	5	3	4	5	5	5	7	4	5	4	7	3	5	4	10	4	6	4	7	4	6	5	5	4	1	4	1	1	4.6	4	3	3.5	4	4	4	5	3.5	4
RD-5296	20	7.92232	14.7503	6.76453	1.15779	Inconclusive	94.4695	0.606404	1	1	5	4	4	4	4	5	6	7	5	6	4	6	4	5	4	16	5	6	5	8	4	5	5	6	4	3	3	1	0	4	3.5	3.5	3.5	3.5	4	4.5	5	4	4.5
RD-5296	40	8.31629	15.2709	6.53903	1.77726	Inconclusive	94.6735	0.472436	0.964368	0.953764	5	5	5	4	4	5	5	6	5	6	5	5	3	6	4	16	5	5	5	8	3	5	5	6	3	2	4	1	1	4	4	4	3.5	3.5	4	4	4.5	4	4.5
RD-5297	20	8.77412	16.498	3.93526	4.83887	MSS	90.0165	1.03252	1	1	5	5	4	4	4	5	6	7	5	5	5	7	4	6	3	12	5	5	4	6	4	5	5	6	4	2	4	1	0	4	4	3.5	3.5	3.5	4	4.5	5	4	4
RD-5297	40	9.25762	16.9885	3.57958	5.67804	MSS	90.247	0.889063	0.960982	0.968935	5	5	4	4	5	4	6	7	4	5	5	6	2	6	4	12	5	5	4	6	4	5	5	5	4	2	4	1	0	4	4	3.5	3.5	4	3.5	4.5	5	3.5	4
RD-5298	20	10.8673	18.0476	6.3332	4.53411	MSS	79.9581	1.92836	1	1	6	5	4	5	5	5	6	7	5	5	5	6	4	6	4	11	4	5	4	7	5	6	5	5	4	1	0	1	1	4.83333	4	3.5	4.8	4	4	4.5	5	4	4
RD-5298	40	9.69857	17.3605	4.88605	4.81252	MSS	80.706	1.72634	0.890005	0.792429	6	5	4	5	4	5	5	6	5	5	4	5	4	6	4	11	4	5	4	8	3	6	5	5	4	1	4	0	1	4.83333	4	3.5	4.8	3.5	4	4	4.5	4	4
RD-5299	40	4.27301	9.43159	8.66263	-4.38962	MSI-H	94.5139	0.471457			6	6	6	4	5	6	7	7	5	6	6	6	4	7	6	14	5	9	5	10	5	6	6	6	4	5	5	1	0	4.5	4.5	4.5	3.5	4	4.5	5.28571	5	5	4.5
RD-5300	40	5.38383	6.41058	12.1891	-6.80526	MSI-H	96.4714	0.388159			5	7	6	6	6	7	8	8	6	6	7	7	6	7	6	15	6	9	6	10	5	7	6	7	5	4	7	1	2	4	5	4.5	4.5	4.5	5	5.5	5.5	4.5	4.5
RD-5301	40	4.80196	11.4936	7.00142	-2.19946	Inconclusive	90.7683	0.878058			5	5	4	4	6	7	6	8	4	6	6	5	5	7	5	13	7	7	4	9	4	6	5	6	4	4	5	0	1	4	4	3.5	3.5	4.5	5	4.5	5.5	4.5	4.5
RD-5302	40	8.84394	5.64631	15.1426	-6.29866	MSI-H	95.5871	0.487816			8	6	6	6	6	8	9	8	6	6	7	9	5	8	8	13	7	9	6	11	6	7	6	9	5	6	8	1	0	5.5	4.5	4.5	4.5	4.5	5.5	6	5.5	5.5	4.5
RD-5303	40	8.78446	7.18695	14.7666	-5.98209	MSI-H	88.9183	0.790166			7	6	4	6	5	7	8	8	5	6	7	11	6	7	7	13	6	10	5	12	4	7	7	7	5	7	7	1	1	5	4.5	3.75	4.5	4	5	5.5	5.5	5	4.5
RD-5304	40	12.438	6.38079	19.3396	-6.90155	MSI-H	92.2031	0.639448			6	8	6	6	7	9	9	9	5	6	7	11	5	8	7	16	8	10	8	14	7	8	7	8	4	4	9	1	1	4.5	5.5	4.5	4.5	5	6	6	6	5	4.5
RD-5306	40	9.42365	5.96678	15.9977	-6.57403	MSI-H	93.2762	0.56218			7	6	6	6	6	8	10	7	4	6	7	7	3	8	8	18	6	10	8	12	4	6	6	8	5	6	7	1	1	5	4.5	4.5	4.5	4.5	5.5	6.5	5	4.5	4.5
RD-5307	40	8.62987	6.02788	15.3272	-6.69732	MSI-H	92.9492	0.557362			6	8	5	6	7	8	8	8	5	6	7	8	5	7	7	17	7	10	6	8	8	8	7	7	5	5	8	1	1	4.5	5.5	4	4.5	5	5.5	5.5	5.5	5	4.5
RD-5308	40	12.7753	9.69331	18.2446	-5.46933	MSI-H	92.2158	0.543789			7	7	6	6	7	9	10	9	6	6	7	9	4	7	7	18	6	9	7	13	5	9	7	6	5	0	9	0	0	5	5	4.5	4.5	5	6	6.5	6	5.5	4.5
RD-5309	40	14.1122	12.2174	18.9997	-4.88745	MSI-H	94.9596	0.461668			6	7	4	7	7	7	9	10	7	7	8	3	2	9	8	16	8	9	7	13	7	8	7	8	0	3	9	0	1	4.5	5	3.5	5	5	5	6	6.5	5	5
RD-5310	40	10.1799	18.1219	3.96886	6.21099	MSS	94.39	0.513205			5	5	4	5	5	5	5	6	5	5	4	6	3	6	4	10	4	4	4	6	4	6	5	5	4	2	4	1	1	4	4	3.5	4.4	4	4	4	4.5	4	4
RD-5311	40	9.53017	17.7715	3.9742	5.55596	MSS	91.2835	0.725132			5	5	4	4	5	5	5	7	5	5	5	4	4	5	4	11	4	5	4	7	4	5	5	5	4	1	4	1	1	4	4	3.5	3.5	4	4	4	5	4	4
RD-5312	40	9.89204	17.9484	3.62569	6.26636	MSS	96.5136	0.339538			5	5	4	4	5	5	5	6	5	5	4	6	4	6	3	10	4	4	4	7	4	6	5	6	4	2	3	1	1	4	4	3.5	3.5	4	4	4	4.5	4	4
RD-5313	40	10.4393	18.4168	4.31348	6.12584	MSS	95.7661	0.331027			5	5	4	4	4	4	5	6	4	5	5	5	3	5	4	11	4	5	4	6	4	5	5	5	4	2	4	0	0	4	4	3.5	3.5	3.5	3.5	4	4.5	3.5	4
RD-5314	40	8.77481	16.2388	5.32871	3.4461	MSS	92.7083	0.650834			5	5	3	4	3	5	6	7	5	5	5	6	4	6	3	11	4	5	4	11	4	5	5	5	4	3	4	1	1	4	4	3	3.5	3	4	4.66667	5	4	4
RD-5315	40	8.68449	16.6695	3.18264	5.50185	MSS	94.876	0.41464			5	5	3	4	5	5	6	7	4	5	5	5	3	6	4	11	4	5	4	7	4	6	5	6	4	2	4	0	1	4	4	3	3.5	4	4	4.5	5	3.5	4
RD-5316	40	9.83166	17.7837	4.90379	4.92787	MSS	96.884	0.337641			4	5	4	4	4	6	6	7	4	5	5	5	4	6	3	10	5	6	4	4	4	6	5	5	4	2	4	1	1	3.5	4	3.5	3.5	3.5	4.66667	4.5	5	3.5	4
RD-5317	40	8.611	16.5062	3.43215	5.17885	MSS	97.3301	0.286625			6	5	3	4	5	5	6	5	4	5	5	6	3	6	4	11	4	5	4	7	4	5	5	5	4	3	4	1	2	4.66667	4	3	3.5	4.8	4	5	4	3.5	4
RD-5318	40	8.80843	16.8453	3.53056	5.27787	MSS	94.1608	0.587146			5	5	4	4	5	6	5	7	4	5	4	6	3	7	4	11	5	5	5	6	4	4	5	6	4	2	4	1	1	4	4	3.5	3.5	4	4.66667	4	5	3.5	4
RD-5319	40	8.8484	16.694	4.05356	4.79484	MSS	95.6282	0.445939			4	5	4	4	4	5	6	7	5	5	5	6	5	6	4	11	4	5	4	6	4	6	5	5	4	3	4	1	0	3.5	4	3.5	3.5	3.5	4	4.5	5	4	4
[truncated: 19 more columns]
