# Supplementary material for: Development and analytical validation of a next-generation sequencing based microsatellite instability (MSI) assay
Source: Oncotarget. 2019 Aug 27;10(50):5181–93. doi: 10.18632/oncotarget.27142 (PMC6718258; doi:10.18632/oncotarget.27142)
Supplement: Supplementary file 9 [file oncotarget-10-5181-s009.xlsx]

## Sheet: ST13
Supplementary Table 13: MSI NGS peak number and mean indel length for Reproducibility runs
ReproducibiltyRun	SampleID	Correlation Groups	Number of Peaks-R	Mean Indel Length -R	MSI-MSS cluster	Cluster1	Cluster2	Cluster3	Difference (Cluster 3 and Cluster 1)	MSI NGS Prediction	Number of Peaks Per Loci																													Mean Indel Length Per Loci
											chr11_14539315 Peaks	chr12_112893675 Peaks	chr12_8286096 Peaks	chr14_75181481 Peaks	chr15_56243792 Peaks	chr16_11064865 Peaks	chr16_75674252 Peaks	chr17_19314917 Peaks	chr1_16388875 Peaks	chr1_200312546 Peaks	chr1_231094050 Peaks	chr1_74901739 Peaks	chr1_7913184 Peaks	chr20_3298881 Peaks	chr22_44083327 Peaks	chr2_47641559 Peaks	chr2_62063093 Peaks	chr2_91872178 Peaks	chr3_129168854 Peaks	chr4_55598211 Peaks	chr5_70888665 Peaks	chr6_84061864 Peaks	chr7_102727051 Peaks	chr9_77550305 Peaks	chr4_38134423 Peaks	chr5_134106506 Peaks	chr10_112360315 Peaks	chr6_84061933 Peaks	chr8_59060698 Peaks	chr11_14539315	chr12_112893675	chr12_8286096	chr14_75181481	chr15_56243792	chr16_11064865	chr16_75674252	chr17_19314917	chr1_16388875	chr1_200312546
RP1	RD-5304-1	Intra-Run	0.982409	0.970832	2	12.2872	6.15923	19.22	-6.93281	MSI-H	6	8	6	7	7	9	9	9	5	6	7	10	6	9	8	17	7	10	7	14	7	8	7	8	5	3	8	0	2	4.5	5.5	4.5	5	5	6	6	6	5	4.5
RP1	RD-5304-2	Intra-Run	0.980656	0.966252	2	11.7722	5.29704	18.8968	-7.12458	MSI-H	7	8	6	7	7	9	9	9	4	7	7	10	6	8	8	17	7	10	8	13	6	8	7	8	5	4	9	1	1	5	5.5	4.5	5	5	6	6	6	4.5	5
RP1	RD-5304-3	Intra-Run	0.971986	0.95414	2	12.275	7.12004	19.0625	-6.78753	MSI-H	6	8	6	7	7	9	9	9	5	6	7	10	6	8	6	16	7	10	8	14	7	9	7	8	6	3	9	0	2	4.5	5.5	4.5	5	5	6	6	6	5	4.5
RP1	RD-5311-1	Intra-Run	0.933347	0.946633	3	9.10737	17.1709	3.15794	5.94943	MSS	5	5	4	4	5	5	6	7	4	5	5	5	3	6	4	10	4	5	4	6	4	5	5	6	4	3	4	0	1	4	4	3.5	3.5	4	4	4.5	5	3.5	4
RP1	RD-5311-2	Intra-Run	0.954946	0.912999	3	8.62264	16.6109	2.75486	5.86778	MSS	5	5	4	4	5	5	6	6	4	5	5	5	2	6	4	12	4	5	4	7	4	5	5	5	4	3	3	1	1	4	4	3.5	3.5	4	4	4.5	4.5	3.5	4
RP1	RD-5311-3	Intra-Run	0.922572	0.871143	3	10.5425	18.4388	4.60963	5.93287	MSS	4	5	3	4	5	5	6	6	3	5	4	5	3	5	4	10	4	5	3	7	3	5	5	5	2	4	4	0	1	3.5	4	3	3.5	4	4	4.5	4.5	4	4
RP1	RD-5312-1	Intra-Run	0.930666	0.876215	3	8.80813	16.5315	4.28731	4.52083	MSS	5	5	4	5	5	5	6	6	5	6	5	6	3	7	3	11	6	5	5	7	4	5	5	5	4	2	3	1	2	4	4	3.5	4.4	4	4	4.5	4.5	4	4.5
RP1	RD-5312-2	Intra-Run	0.919892	0.865108	3	11.5881	18.802	6.73775	4.85036	MSS	5	5	4	4	5	5	7	7	3	5	5	6	2	7	4	11	5	5	5	6	4	4	5	5	4	1	0	1	2	4	4	3.5	3.5	4	4	5.28571	5	4	4
RP1	RD-5312-3	Intra-Run	0.872237	0.764293	3	7.8226	14.8781	5.20136	2.62124	Inconclusive	5	5	4	5	6	5	8	7	4	5	5	7	4	6	3	12	5	5	4	8	5	6	5	5	4	2	4	0	2	4	4	3.5	4.4	4.83333	4	5.5	5.28571	3.5	4
RP1	RD-5313-1	Intra-Run	0.941205	0.950843	3	9.58108	17.4307	3.54528	6.0358	MSS	5	5	4	5	4	5	5	7	5	5	4	5	3	6	4	11	5	5	3	7	4	5	5	5	4	3	3	1	0	4	4	3.5	4.2	3.5	4	4	5	4	4
RP1	RD-5313-2	Intra-Run	0.947041	0.953328	3	10.3099	17.8683	4.93117	5.37874	MSS	5	5	4	5	5	4	6	6	5	5	5	5	3	5	4	13	4	5	2	6	3	5	5	5	4	2	3	1	0	4	4	3.5	4.4	4	3.5	4.5	4.5	4	4
RP1	RD-5313-3	Intra-Run	0.941735	0.956706	3	8.51357	16.1466	3.40273	5.11084	MSS	5	5	4	4	5	5	6	6	4	5	5	7	3	5	4	12	5	5	4	7	4	6	5	5	4	3	3	1	0	4	4	3.5	3.5	4	4	4.5	4.5	3.5	4
RP1	RD-5345-1	Intra-Run	0.747334	0.876027	1	6.0385	7.18319	12.3493	-6.31079	MSI-H	6	6	5	4	6	7	7	7	6	6	7	9	5	7	5	14	7	10	5	10	5	6	6	7	5	7	8	1	1	4.5	4.5	4	3.5	4.5	5	5	5	4.5	4.5
RP1	RD-5345-2	Intra-Run	0.918289	0.937311	1	6.21441	8.8624	11.3579	-5.14349	MSI-H	6	6	6	4	5	7	7	8	3	6	7	7	7	7	6	13	7	10	4	9	5	6	6	7	5	6	6	1	0	4.5	4.5	4.5	3.5	4	5	5	5.5	4	4.5
RP1	RD-5345-3	Intra-Run	0.792426	0.915906	1	9.76234	13.7992	11.7773	-2.01497	Inconclusive	6	6	4	3	5	8	7	8	5	5	7	5	5	7	6	8	7	10	4	9	5	6	6	8	5	1	8	0	0	4.5	4.5	4	3	4	5.5	5	5.5	5	4
RP1	RD-5346-1	Intra-Run	0.979267	0.97137	1	5.21771	7.68304	10.9017	-5.684	MSI-H	7	7	6	5	6	7	8	8	5	6	6	8	4	7	5	14	5	9	6	10	6	6	6	7	4	4	5	1	2	5	5	4.5	4	4.5	5	5.625	5.5	4	4.5
RP1	RD-5346-2	Intra-Run	0.960667	0.953967	1	5.77313	7.2239	11.8609	-6.08774	MSI-H	7	7	6	5	6	7	8	7	5	6	5	7	3	8	6	16	6	10	7	10	5	5	6	7	4	5	6	1	2	5	5	4.5	4	4.5	5	5.75	5	4	4.5
RP1	RD-5346-3	Intra-Run	0.955857	0.952728	1	5.05332	8.69604	10.3304	-5.27705	MSI-H	7	7	6	5	7	6	7	7	5	6	6	7	4	7	5	14	5	9	7	10	6	6	6	7	4	4	4	1	2	5	5	4.5	4	5	4.5	5	5	4	4.5
RP2	RD-5279-R1-T1	Inter-Run	0.955469	0.956422	1	5.1036	12.2261	6.23018	-1.12658	Inconclusive	5	6	4	4	5	6	6	8	5	5	5	7	5	7	4	13	6	7	4	7	5	7	5	7	4	4	5	1	2	4	4.5	3.5	3.5	4	4.5	4.5	5.5	4	4
RP3	RD-5279-R2-T2	Inter-Run	0.947091	0.926517	1	5.84643	13.0374	6.17673	-0.3303	Inconclusive	5	6	4	4	5	6	7	7	5	6	4	6	5	6	4	13	5	7	5	7	4	7	6	6	4	5	4	0	2	4	4.5	3.5	3.5	4	4.5	5.28571	5	4	4.5
RP4	RD-5279-R3-T1	Inter-Run	0.94134	0.925996	1	5.63377	12.9287	5.98311	-0.349334	Inconclusive	5	6	4	4	6	5	6	8	5	6	5	6	5	7	5	12	7	7	5	7	4	7	5	6	4	4	4	1	2	4	4.5	3.5	3.5	4.5	4	4.5	5.5	4	4.5
RP2	RD-5280-R1-T1	Inter-Run	0.922099	0.8977	1	6.14669	11.8516	8.40207	-2.25538	Inconclusive	5	5	6	4	5	7	8	7	5	5	5	7	6	6	4	14	6	8	6	10	5	6	5	6	3	2	3	1	1	4	4	4.5	3.5	4	5	5.5	5	4	4
RP3	RD-5280-R2-T2	Inter-Run	0.915964	0.922553	1	6.18885	11.8201	8.52205	-2.3332	Inconclusive	5	5	6	6	5	7	8	7	5	5	5	5	3	7	3	13	6	8	6	10	6	5	5	8	4	3	4	1	2	4	4	4.5	4.66667	4	5	5.5	5	4	4
RP4	RD-5280-R3-T1	Inter-Run	0.929552	0.915529	1	6.2925	10.0904	9.64677	-3.35427	MSI-H	6	6	6	4	5	7	8	7	5	5	5	7	3	8	4	15	7	7	6	10	6	7	5	7	4	5	3	0	2	4.5	4.5	4.5	3.5	4	5	5.5	5	4	4
RP2	RD-5281-R1-T1	Inter-Run	0.958015	0.973275	1	5.39058	12.3752	5.99133	-0.600743	Inconclusive	6	5	4	5	5	5	6	8	5	6	5	7	3	7	5	13	6	7	4	8	5	5	6	6	5	5	3	1	2	4.5	4	3.5	4	4	4	4.5	5.5	4	4.5
RP3	RD-5281-R2-T2	Inter-Run	0.899359	0.911936	1	6.2259	12.8507	6.31387	-0.0879764	Inconclusive	6	6	4	5	5	5	8	7	5	6	5	6	3	7	6	12	5	7	4	8	5	6	5	8	5	2	4	1	2	4.5	4.5	3.5	4	4	4	5.625	5	4	4.5
RP4	RD-5281-R3-T1	Inter-Run	0.907806	0.926228	1	5.23097	11.4383	7.05246	-1.82149	Inconclusive	6	5	5	6	6	5	6	8	5	5	5	7	4	8	6	12	6	7	4	8	5	6	5	7	5	5	4	1	2	4.5	4	4	4.5	4.5	4	4.5	5.5	4	4
RP2	RD-5282-R1-T1	Inter-Run	0.891727	0.890793	1	5.22979	11.2943	7.24232	-2.01253	Inconclusive	6	6	4	5	4	5	8	7	4	6	6	6	4	6	5	14	7	6	4	8	6	5	6	7	5	5	5	1	1	4.5	4.5	3.5	4.4	3.5	4	5.5	5	4.5	4.5
RP3	RD-5282-R2-T2	Inter-Run	0.937883	0.909098	1	6.79416	10.9104	9.28506	-2.4909	Inconclusive	7	5	4	5	6	5	9	7	5	7	6	5	4	9	5	14	6	6	4	9	6	6	6	8	5	5	5	1	0	5.14286	4	3.5	4	4.5	4	6	5	4	5.14286
RP4	RD-5282-R3-T1	Inter-Run	0.923222	0.941284	1	5.96192	11.8433	7.08581	-1.1239	Inconclusive	7	5	4	4	7	6	7	8	4	5	5	6	4	7	4	12	6	6	4	10	6	6	6	6	5	5	4	1	0	5	4	3.5	3.5	5	4.5	5	5.5	4.5	4
RP2	RD-5283-R1-T1	Inter-Run	0.978797	0.971744	1	7.60696	7.63808	12.9895	-5.38258	MSI-H	8	8	6	5	6	7	8	8	5	6	6	9	6	8	7	16	6	8	5	9	5	7	6	9	4	2	6	1	2	5.5	5.5	4.5	4	4.5	5	5.5	5.5	4	4.5
RP3	RD-5283-R2-T2	Inter-Run	0.949699	0.946757	1	5.93127	7.4025	11.4675	-5.5362	MSI-H	7	7	6	5	6	6	7	9	5	6	6	8	6	8	6	16	6	8	4	9	5	7	6	7	4	5	6	0	2	5	5	4.5	4	4.5	4.5	5	6	4	4.5
RP4	RD-5283-R3-T1	Inter-Run	0.950598	0.964093	1	5.63986	7.96945	11.1482	-5.50838	MSI-H	7	7	5	5	5	6	8	8	5	6	6	8	6	8	6	15	6	9	5	9	5	7	6	8	5	2	6	1	2	5	5	4	4	4	4.5	5.5	5.5	4	4.5
RP2	RD-5284-R1-T1	Inter-Run	0.953692	0.950527	2	8.97923	5.42574	15.3303	-6.35104	MSI-H	6	7	6	6	7	7	10	8	5	5	8	9	4	7	7	15	7	10	6	10	6	8	6	7	5	6	8	0	0	4.5	5	4.5	4.5	5	5	6.5	5.5	4	4
RP3	RD-5284-R2-T2	Inter-Run	0.953571	0.954277	2	8.01369	5.08599	14.5425	-6.52883	MSI-H	7	6	5	6	7	6	9	8	5	5	8	9	4	8	7	17	7	10	4	10	6	7	6	7	5	6	7	1	2	5	4.5	4	4.5	5	4.5	6	5.5	4	4
RP4	RD-5284-R3-T1	Inter-Run	0.97402	0.974211	2	8.46017	5.15778	15.1378	-6.67764	MSI-H	7	7	6	5	7	7	10	8	5	5	8	7	4	7	7	17	7	10	4	10	6	7	6	8	5	6	8	1	2	5	5	4.5	4	5	5	6.5	5.5	4	4
RP2	RD-5285-R1-T1	Inter-Run	0.971645	0.973475	2	11.0445	5.02116	17.7831	-6.73855	MSI-H	8	7	6	6	7	8	9	8	4	6	7	7	4	8	8	18	9	10	6	12	7	9	7	9	5	6	7	1	0	5.5	5	4.5	4.5	5	5.5	6	5.5	4.5	4.5
RP3	RD-5285-R2-T2	Inter-Run	0.98151	0.985693	2	11.6639	5.83355	18.3391	-6.67524	MSI-H	7	7	7	6	7	9	9	9	4	6	7	6	4	9	8	17	9	9	7	12	7	9	7	9	6	7	7	1	0	5	5	5	4.5	5	6	6	6.33333	4.5	4.5
RP4	RD-5285-R3-T1	Inter-Run	0.955673	0.963612	2	10.7193	5.03962	17.3753	-6.65593	MSI-H	8	7	6	6	7	9	9	7	4	6	7	8	5	9	8	16	9	10	6	10	6	8	7	9	5	6	8	0	0	5.5	5	4.5	4.5	5	6	6	5	4.5	4.5
RP2	RD-5286-R1-T1	Inter-Run	0.942033	0.963134	2	13.3847	7.68982	19.9225	-6.53774	MSI-H	7	8	7	6	7	9	10	8	5	6	8	9	7	8	8	19	8	10	8	12	7	8	6	8	1	6	6	1	0	5	5.5	5	6.5	5	6	6.5	5.5	5	4.5
RP3	RD-5286-R2-T2	Inter-Run	0.95126	0.956819	2	12.9371	5.82421	20.0508	-7.11376	MSI-H	7	8	7	8	6	9	9	8	5	7	9	10	6	8	7	19	8	10	7	12	7	8	6	8	5	7	8	1	1	5	5.5	5	5.5	4.5	6	6.44444	5.5	5	5
RP4	RD-5286-R3-T1	Inter-Run	0.967031	0.98069	2	12.7031	6.13693	19.4899	-6.78671	MSI-H	7	8	7	8	6	9	10	8	5	6	8	9	6	9	8	16	8	10	8	12	7	8	5	8	5	7	8	0	0	5	5.5	5	5.5	4.5	6	6.5	5.5	5	4.5
RP2	RD-5287-R1-T1	Inter-Run	0.968615	0.96005	1	7.25049	7.92667	12.8545	-5.60401	MSI-H	7	6	6	6	7	8	8	8	5	6	6	6	6	8	6	15	6	9	7	12	5	6	7	7	5	2	5	1	0	5	4.5	4.5	4.5	5	5.5	5.5	5.5	4	4.5
RP3	RD-5287-R2-T2	Inter-Run	0.910482	0.933787	2	7.3416	5.69091	13.6241	-6.28247	MSI-H	7	7	7	5	7	8	8	8	5	7	6	7	4	8	6	15	6	9	6	12	6	7	6	6	5	7	6	1	0	5	5	5	4	5	5.5	5.5	5.5	5	5
RP4	RD-5287-R3-T1	Inter-Run	0.929106	0.968435	1	7.45485	7.91965	13.142	-5.68717	MSI-H	7	6	6	5	8	8	8	8	5	7	7	4	5	8	6	15	6	9	6	12	6	6	6	7	5	3	6	1	0	5	4.5	4.5	4	5.5	5.5	5.5	5.5	5	5
RP2	RD-5288-R1-T1	Inter-Run	0.979136	0.992211	2	10.0999	5.33771	16.6287	-6.5288	MSI-H	7	7	5	6	8	8	9	8	6	6	8	9	6	9	8	17	8	9	7	10	7	8	6	8	5	6	6	0	0	5	5	4	4.5	5.5	5.5	6	5.5	4.5	4.5
RP3	RD-5288-R2-T2	Inter-Run	0.965651	0.957069	2	9.72602	5.98151	15.8955	-6.16947	MSI-H	8	8	5	6	8	9	9	8	6	6	7	9	6	8	8	14	8	9	6	10	6	8	7	8	5	6	5	1	0	5.5	5.5	4	4.5	5.5	6	6	5.5	4.5	4.5
RP4	RD-5288-R3-T1	Inter-Run	0.959847	0.961075	2	9.70928	5.71503	15.9702	-6.26097	MSI-H	8	7	5	6	8	7	9	8	4	6	7	9	7	9	8	16	8	9	6	10	7	8	6	8	5	5	6	0	0	5.5	5	4	4.5	5.5	5	6	5.5	4.5	4.5
RP2	RD-5289-R1-T1	Inter-Run	0.788071	0.929761	3	7.094	14.708	4.2547	2.83929	Inconclusive	5	6	4	4	5	5	7	8	4	6	5	5	4	7	4	12	4	5	5	8	4	5	5	6	4	4	4	0	1	4	4.5	3.5	3.5	4	4	5.14286	5.5	3.5	4.66667
RP3	RD-5289-R2-T2	Inter-Run	0.944534	0.900627	3	8.24492	16.2998	3.63191	4.61301	MSS	5	5	3	4	5	4	6	7	4	5	4	5	3	7	4	11	5	5	5	7	5	5	5	7	4	3	4	1	2	4	4	3	3.5	4	3.5	4.5	5	3.5	4
RP4	RD-5289-R3-T1	Inter-Run	0.732949	0.822026	3	11.6924	19.3018	6.70867	4.98375	MSS	5	5	4	4	5	7	5	6	4	5	4	5	4	6	4	6	5	5	4	6	4	5	5	5	4	3	4	0	1	4	4	3.5	3.5	4	5	4	4.5	3.5	4
RP2	RD-5290-R1-T1	Inter-Run	0.913257	0.876979	3	8.60933	16.317	3.69242	4.91691	MSS	5	5	3	5	5	6	6	7	5	5	5	6	3	6	4	12	4	5	4	6	4	5	5	5	4	3	4	1	0	4	4	3	4.6	4	4.5	4.5	5	4	4
RP3	RD-5290-R2-T2	Inter-Run	0.924226	0.864878	3	9.74635	17.0878	5.32283	4.42352	MSS	5	6	3	5	4	6	6	6	5	6	5	5	2	8	4	11	4	5	4	7	4	6	5	5	4	1	4	1	1	4	4.83333	3	4.4	3.5	4.83333	4.5	4.5	4	4.83333
RP4	RD-5290-R3-T1	Inter-Run	0.920542	0.875646	3	11.1909	18.3683	6.30196	4.88895	MSS	5	5	4	4	5	4	7	7	5	5	5	6	2	7	4	11	4	5	4	6	4	5	5	7	4	0	3	0	0	4	4	3.5	3.5	4	3.5	5	5	4	4
RP2	RD-5291-R1-T1	Inter-Run	0.812836	0.926324	3	6.92558	15.2645	2.79343	4.13215	MSS	5	5	4	4	5	5	6	7	5	5	5	5	4	5	4	12	5	6	4	7	4	5	5	6	4	4	4	1	1	4	4	3.5	3.5	4.8	4	4.5	5	4	4
RP3	RD-5291-R2-T2	Inter-Run	0.911424	0.889271	3	8.33585	15.7714	5.37962	2.95623	Inconclusive	4	6	3	5	5	6	6	8	5	5	5	4	3	6	4	11	7	5	3	7	5	5	5	6	4	4	4	1	2	3.5	4.5	3	4.4	4	4.5	4.5	5.5	4	4
RP4	RD-5291-R3-T1	Inter-Run	0.783683	0.851804	3	14.106	22.2805	7.69314	6.41281	MSS	4	5	4	4	4	4	5	6	4	5	4	3	3	4	3	6	4	5	4	6	3	5	5	5	2	3	3	1	1	3.5	4	3.5	3.5	3.5	3.5	4	4.5	3.5	4
RP2	RD-5292-R1-T1	Inter-Run	0.865669	0.89212	3	7.83884	15.5249	3.93798	3.90086	MSS	5	6	4	4	5	5	6	7	4	6	5	6	5	6	4	12	4	5	4	8	4	5	5	6	4	2	4	1	0	4	4.5	3.5	3.5	4	4	4.5	5	3.5	4.83333
RP3	RD-5292-R2-T2	Inter-Run	0.952548	0.938914	3	7.97556	15.967	2.78915	5.18641	MSS	5	5	4	4	5	5	5	7	4	5	5	6	3	6	4	11	5	6	4	7	4	5	5	5	4	3	4	1	0	4	4	3.5	3.5	4	4	4	5	3.5	4
RP4	RD-5292-R3-T1	Inter-Run	0.913141	0.913842	3	12.1402	19.9306	6.0183	6.12186	MSS	4	5	4	4	4	5	4	6	5	5	5	5	2	6	4	8	5	4	4	6	4	5	5	5	4	2	4	0	0	3.5	4	3.5	3.5	3.5	4	3.5	4.5	4	4
RP2	RD-5293-R1-T1	Inter-Run	0.508267	0.550633	3	9.71155	15.6412	8.44864	1.2629	Inconclusive	5	5	4	4	4	5	6	7	4	5	5	6	3	6	4	13	4	6	4	12	5	6	5	6	4	0	4	1	0	4	4	3.5	3.5	3.5	4	4.5	5	3.5	4
RP3	RD-5293-R2-T2	Inter-Run	0.965055	0.884011	3	9.40506	15.5586	7.62003	1.78502	Inconclusive	5	5	4	4	5	5	6	7	4	5	5	5	1	6	4	12	4	6	3	12	4	6	5	7	4	2	4	1	0	4	4	3.5	3.5	4	4	4.5	5	3.5	4
RP4	RD-5293-R3-T1	Inter-Run	0.560079	0.572016	3	20.2128	26.4166	16.1628	4.05002	MSS	5	5	4	4	4	4	5	7	4	5	5	5	0	6	3	0	4	6	4	10	4	5	5	6	4	0	5	1	0	4	4	3.5	3.5	3.5	3.5	4	5	3.5	4
RP2	RD-5294-R1-T1	Inter-Run	0.86611	0.824541	3	7.7831	15.7564	2.92692	4.85618	MSS	6	5	3	4	5	5	6	7	4	5	5	6	4	5	4	11	5	5	4	8	4	6	5	5	4	3	4	1	1	4.83333	4	3	3.5	4	4	4.5	5	3.5	4
RP3	RD-5294-R2-T2	Inter-Run	0.898332	0.829349	3	10.8928	18.0834	6.19702	4.69574	MSS	5	5	4	4	4	5	6	6	4	5	5	7	2	5	4	13	4	5	4	7	4	6	5	6	4	2	0	1	1	4	4	3.5	3.5	3.5	4	4.5	4.5	3.5	4
RP4	RD-5294-R3-T1	Inter-Run	0.798481	0.683094	3	11.3506	19.133	5.70546	5.64515	MSS	5	6	4	4	4	5	5	6	4	5	6	5	3	6	4	8	4	6	3	6	3	5	5	5	3	3	4	0	1	4	4.5	3.5	3.5	3.5	4	4	4.5	3.5	4
RP2	RD-5295-R1-T1	Inter-Run	0.807802	0.739732	3	8.86168	16.2329	4.8103	4.05138	MSS	5	5	4	4	5	5	6	8	4	5	5	7	2	7	4	12	5	5	4	5	4	4	5	5	4	5	4	1	1	4	4	3.5	3.5	4	4	4.5	5.5	4.5	4
RP3	RD-5295-R2-T2	Inter-Run	0.88702	0.880185	3	8.74408	16.7505	3.59748	5.14659	MSS	5	5	4	4	5	5	6	7	4	5	5	6	3	6	4	9	5	6	4	6	4	5	5	6	4	2	4	1	1	4	4	3.5	3.5	4	4	4.5	5.14286	4.5	4
RP4	RD-5295-R3-T1	Inter-Run	0.908087	0.74372	3	12.702	20.0948	7.34862	5.35333	MSS	5	5	4	4	4	6	5	7	5	5	4	6	0	5	4	10	5	5	4	6	3	6	5	5	4	0	3	1	1	4	4	3.5	3.5	3.5	4.5	4	5	4	4
RP2	RD-5296-R1-T1	Inter-Run	0.958337	0.970534	3	7.92232	14.7503	6.76453	1.15779	Inconclusive	5	4	4	4	4	5	6	7	5	6	4	6	4	5	4	16	5	6	5	8	4	5	5	6	4	3	3	1	0	4	3.5	3.5	3.5	3.5	4	4.5	5	4	4.5
RP3	RD-5296-R2-T2	Inter-Run	0.949385	0.92245	3	7.48353	14.0923	6.94447	0.539059	Inconclusive	7	5	4	4	5	5	6	8	5	5	5	5	4	6	3	15	4	6	5	8	4	5	5	6	4	5	3	0	1	5	4	3.5	3.5	4	4	4.5	5.5	4	4
RP4	RD-5296-R3-T1	Inter-Run	0.952343	0.927128	3	9.08997	15.5614	7.80874	1.28123	Inconclusive	5	6	4	4	5	5	5	7	5	5	5	4	3	5	3	17	4	5	5	8	4	5	5	6	4	3	4	1	0	4	4.5	3.5	3.5	4	4	4	5	4	4
RP2	RD-5297-R1-T1	Inter-Run	0.906558	0.921361	3	8.77412	16.498	3.93526	4.83887	MSS	5	5	4	4	4	5	6	7	5	5	5	7	4	6	3	12	5	5	4	6	4	5	5	6	4	2	4	1	0	4	4	3.5	3.5	3.5	4	4.5	5	4	4
RP3	RD-5297-R2-T2	Inter-Run	0.93658	0.953991	3	8.46914	16.2809	3.65608	4.81306	MSS	5	4	4	5	5	5	6	7	4	5	5	5	3	6	4	11	5	6	4	7	3	6	5	6	4	2	4	1	0	4	3.5	3.5	4.2	4	4	4.5	5	3.5	4
RP4	RD-5297-R3-T1	Inter-Run	0.95539	0.96983	3	11.3249	19.2267	5.61526	5.70963	MSS	5	4	4	4	5	4	5	6	4	5	5	3	2	6	3	12	4	5	4	6	3	5	5	6	4	1	4	1	0	4	3.5	3.5	3.5	4.4	3.5	4	4.5	3.5	4
RP2	RD-5298-R1-T1	Inter-Run	0.747487	0.760812	3	10.8673	18.0476	6.3332	4.53411	MSS	6	5	4	5	5	5	6	7	5	5	5	6	4	6	4	11	4	5	4	7	5	6	5	5	4	1	0	1	1	4.83333	4	3.5	4.8	4	4	4.5	5	4	4
RP3	RD-5298-R2-T2	Inter-Run	0.888805	0.834976	3	8.19483	15.9822	3.58005	4.61478	MSS	5	6	3	4	4	6	6	7	5	5	5	6	2	6	3	12	5	6	4	7	4	6	5	5	4	3	3	1	1	4	4.5	3	3.5	3.5	4.5	4.5	5	4	4
RP4	RD-5298-R3-T1	Inter-Run	0.7379	0.863837	3	14.1018	21.9278	8.27719	5.82459	MSS	5	4	2	4	4	5	5	5	4	4	4	5	4	6	3	5	4	6	3	6	4	5	5	5	4	2	3	0	1	4	3.5	2.5	3.5	3.5	4	4	4	3.5	3.5
RP2	RD-5279-R1-T1	Inter-Tech	0.947091	0.926517	1	5.1036	12.2261	6.23018	-1.12658	Inconclusive	5	6	4	4	5	6	6	8	5	5	5	7	5	7	4	13	6	7	4	7	5	7	5	7	4	4	5	1	2	4	4.5	3.5	3.5	4	4.5	4.5	5.5	4	4
RP3	RD-5279-R2-T2	Inter-Tech			1	5.84643	13.0374	6.17673	-0.3303	Inconclusive	5	6	4	4	5	6	7	7	5	6	4	6	5	6	4	13	5	7	5	7	4	7	6	6	4	5	4	0	2	4	4.5	3.5	3.5	4	4.5	5.28571	5	4	4.5
RP2	RD-5280-R1-T1	Inter-Tech	0.915964	0.922553	1	6.14669	11.8516	8.40207	-2.25538	Inconclusive	5	5	6	4	5	7	8	7	5	5	5	7	6	6	4	14	6	8	6	10	5	6	5	6	3	2	3	1	1	4	4	4.5	3.5	4	5	5.5	5	4	4
RP3	RD-5280-R2-T2	Inter-Tech			1	6.18885	11.8201	8.52205	-2.3332	Inconclusive	5	5	6	6	5	7	8	7	5	5	5	5	3	7	3	13	6	8	6	10	6	5	5	8	4	3	4	1	2	4	4	4.5	4.66667	4	5	5.5	5	4	4
RP2	RD-5281-R1-T1	Inter-Tech	0.899359	0.911936	1	5.39058	12.3752	5.99133	-0.600743	Inconclusive	6	5	4	5	5	5	6	8	5	6	5	7	3	7	5	13	6	7	4	8	5	5	6	6	5	5	3	1	2	4.5	4	3.5	4	4	4	4.5	5.5	4	4.5
RP3	RD-5281-R2-T2	Inter-Tech			1	6.2259	12.8507	6.31387	-0.0879764	Inconclusive	6	6	4	5	5	5	8	7	5	6	5	6	3	7	6	12	5	7	4	8	5	6	5	8	5	2	4	1	2	4.5	4.5	3.5	4	4	4	5.625	5	4	4.5
RP2	RD-5282-R1-T1	Inter-Tech	0.937883	0.909098	1	5.22979	11.2943	7.24232	-2.01253	Inconclusive	6	6	4	5	4	5	8	7	4	6	6	6	4	6	5	14	7	6	4	8	6	5	6	7	5	5	5	1	1	4.5	4.5	3.5	4.4	3.5	4	5.5	5	4.5	4.5
RP3	RD-5282-R2-T2	Inter-Tech			1	6.79416	10.9104	9.28506	-2.4909	Inconclusive	7	5	4	5	6	5	9	7	5	7	6	5	4	9	5	14	6	6	4	9	6	6	6	8	5	5	5	1	0	5.14286	4	3.5	4	4.5	4	6	5	4	5.14286
RP2	RD-5283-R1-T1	Inter-Tech	0.949699	0.946757	1	7.60696	7.63808	12.9895	-5.38258	MSI-H	8	8	6	5	6	7	8	8	5	6	6	9	6	8	7	16	6	8	5	9	5	7	6	9	4	2	6	1	2	5.5	5.5	4.5	4	4.5	5	5.5	5.5	4	4.5
RP3	RD-5283-R2-T2	Inter-Tech			1	5.93127	7.4025	11.4675	-5.5362	MSI-H	7	7	6	5	6	6	7	9	5	6	6	8	6	8	6	16	6	8	4	9	5	7	6	7	4	5	6	0	2	5	5	4.5	4	4.5	4.5	5	6	4	4.5
RP2	RD-5284-R1-T1	Inter-Tech	0.953571	0.954277	2	8.97923	5.42574	15.3303	-6.35104	MSI-H	6	7	6	6	7	7	10	8	5	5	8	9	4	7	7	15	7	10	6	10	6	8	6	7	5	6	8	0	0	4.5	5	4.5	4.5	5	5	6.5	5.5	4	4
RP3	RD-5284-R2-T2	Inter-Tech			2	8.01369	5.08599	14.5425	-6.52883	MSI-H	7	6	5	6	7	6	9	8	5	5	8	9	4	8	7	17	7	10	4	10	6	7	6	7	5	6	7	1	2	5	4.5	4	4.5	5	4.5	6	5.5	4	4
RP2	RD-5285-R1-T1	Inter-Tech	0.98151	0.985693	2	11.0445	5.02116	17.7831	-6.73855	MSI-H	8	7	6	6	7	8	9	8	4	6	7	7	4	8	8	18	9	10	6	12	7	9	7	9	5	6	7	1	0	5.5	5	4.5	4.5	5	5.5	6	5.5	4.5	4.5
RP3	RD-5285-R2-T2	Inter-Tech			2	11.6639	5.83355	18.3391	-6.67524	MSI-H	7	7	7	6	7	9	9	9	4	6	7	6	4	9	8	17	9	9	7	12	7	9	7	9	6	7	7	1	0	5	5	5	4.5	5	6	6	6.33333	4.5	4.5
RP2	RD-5286-R1-T1	Inter-Tech	0.95126	0.956819	2	13.3847	7.68982	19.9225	-6.53774	MSI-H	7	8	7	6	7	9	10	8	5	6	8	9	7	8	8	19	8	10	8	12	7	8	6	8	1	6	6	1	0	5	5.5	5	6.5	5	6	6.5	5.5	5	4.5
RP3	RD-5286-R2-T2	Inter-Tech			2	12.9371	5.82421	20.0508	-7.11376	MSI-H	7	8	7	8	6	9	9	8	5	7	9	10	6	8	7	19	8	10	7	12	7	8	6	8	5	7	8	1	1	5	5.5	5	5.5	4.5	6	6.44444	5.5	5	5
RP2	RD-5287-R1-T1	Inter-Tech	0.910482	0.933787	1	7.25049	7.92667	12.8545	-5.60401	MSI-H	7	6	6	6	7	8	8	8	5	6	6	6	6	8	6	15	6	9	7	12	5	6	7	7	5	2	5	1	0	5	4.5	4.5	4.5	5	5.5	5.5	5.5	4	4.5
RP3	RD-5287-R2-T2	Inter-Tech			2	7.3416	5.69091	13.6241	-6.28247	MSI-H	7	7	7	5	7	8	8	8	5	7	6	7	4	8	6	15	6	9	6	12	6	7	6	6	5	7	6	1	0	5	5	5	4	5	5.5	5.5	5.5	5	5
RP2	RD-5288-R1-T1	Inter-Tech	0.965651	0.957069	2	10.0999	5.33771	16.6287	-6.5288	MSI-H	7	7	5	6	8	8	9	8	6	6	8	9	6	9	8	17	8	9	7	10	7	8	6	8	5	6	6	0	0	5	5	4	4.5	5.5	5.5	6	5.5	4.5	4.5
RP3	RD-5288-R2-T2	Inter-Tech			2	9.72602	5.98151	15.8955	-6.16947	MSI-H	8	8	5	6	8	9	9	8	6	6	7	9	6	8	8	14	8	9	6	10	6	8	7	8	5	6	5	1	0	5.5	5.5	4	4.5	5.5	6	6	5.5	4.5	4.5
RP2	RD-5289-R1-T1	Inter-Tech	0.944534	0.900627	3	7.094	14.708	4.2547	2.83929	Inconclusive	5	6	4	4	5	5	7	8	4	6	5	5	4	7	4	12	4	5	5	8	4	5	5	6	4	4	4	0	1	4	4.5	3.5	3.5	4	4	5.14286	5.5	3.5	4.66667
RP3	RD-5289-R2-T2	Inter-Tech			3	8.24492	16.2998	3.63191	4.61301	MSS	5	5	3	4	5	4	6	7	4	5	4	5	3	7	4	11	5	5	5	7	5	5	5	7	4	3	4	1	2	4	4	3	3.5	4	3.5	4.5	5	3.5	4
RP2	RD-5290-R1-T1	Inter-Tech	0.924226	0.864878	3	8.60933	16.317	3.69242	4.91691	MSS	5	5	3	5	5	6	6	7	5	5	5	6	3	6	4	12	4	5	4	6	4	5	5	5	4	3	4	1	0	4	4	3	4.6	4	4.5	4.5	5	4	4
RP3	RD-5290-R2-T2	Inter-Tech			3	9.74635	17.0878	5.32283	4.42352	MSS	5	6	3	5	4	6	6	6	5	6	5	5	2	8	4	11	4	5	4	7	4	6	5	5	4	1	4	1	1	4	4.83333	3	4.4	3.5	4.83333	4.5	4.5	4	4.83333
RP2	RD-5291-R1-T1	Inter-Tech	0.911424	0.889271	3	6.92558	15.2645	2.79343	4.13215	MSS	5	5	4	4	5	5	6	7	5	5	5	5	4	5	4	12	5	6	4	7	4	5	5	6	4	4	4	1	1	4	4	3.5	3.5	4.8	4	4.5	5	4	4
RP3	RD-5291-R2-T2	Inter-Tech			3	8.33585	15.7714	5.37962	2.95623	Inconclusive	4	6	3	5	5	6	6	8	5	5	5	4	3	6	4	11	7	5	3	7	5	5	5	6	4	4	4	1	2	3.5	4.5	3	4.4	4	4.5	4.5	5.5	4	4
RP2	RD-5292-R1-T1	Inter-Tech	0.952548	0.938914	3	7.83884	15.5249	3.93798	3.90086	MSS	5	6	4	4	5	5	6	7	4	6	5	6	5	6	4	12	4	5	4	8	4	5	5	6	4	2	4	1	0	4	4.5	3.5	3.5	4	4	4.5	5	3.5	4.83333
RP3	RD-5292-R2-T2	Inter-Tech			3	7.97556	15.967	2.78915	5.18641	MSS	5	5	4	4	5	5	5	7	4	5	5	6	3	6	4	11	5	6	4	7	4	5	5	5	4	3	4	1	0	4	4	3.5	3.5	4	4	4	5	3.5	4
RP2	RD-5293-R1-T1	Inter-Tech	0.965055	0.884011	3	9.71155	15.6412	8.44864	1.2629	Inconclusive	5	5	4	4	4	5	6	7	4	5	5	6	3	6	4	13	4	6	4	12	5	6	5	6	4	0	4	1	0	4	4	3.5	3.5	3.5	4	4.5	5	3.5	4
RP3	RD-5293-R2-T2	Inter-Tech			3	9.40506	15.5586	7.62003	1.78502	Inconclusive	5	5	4	4	5	5	6	7	4	5	5	5	1	6	4	12	4	6	3	12	4	6	5	7	4	2	4	1	0	4	4	3.5	3.5	4	4	4.5	5	3.5	4
RP2	RD-5294-R1-T1	Inter-Tech	0.898332	0.829349	3	7.7831	15.7564	2.92692	4.85618	MSS	6	5	3	4	5	5	6	7	4	5	5	6	4	5	4	11	5	5	4	8	4	6	5	5	4	3	4	1	1	4.83333	4	3	3.5	4	4	4.5	5	3.5	4
RP3	RD-5294-R2-T2	Inter-Tech			3	10.8928	18.0834	6.19702	4.69574	MSS	5	5	4	4	4	5	6	6	4	5	5	7	2	5	4	13	4	5	4	7	4	6	5	6	4	2	0	1	1	4	4	3.5	3.5	3.5	4	4.5	4.5	3.5	4
RP2	RD-5295-R1-T1	Inter-Tech	0.88702	0.880185	3	8.86168	16.2329	4.8103	4.05138	MSS	5	5	4	4	5	5	6	8	4	5	5	7	2	7	4	12	5	5	4	5	4	4	5	5	4	5	4	1	1	4	4	3.5	3.5	4	4	4.5	5.5	4.5	4
RP3	RD-5295-R2-T2	Inter-Tech			3	8.74408	16.7505	3.59748	5.14659	MSS	5	5	4	4	5	5	6	7	4	5	5	6	3	6	4	9	5	6	4	6	4	5	5	6	4	2	4	1	1	4	4	3.5	3.5	4	4	4.5	5.14286	4.5	4
RP2	RD-5296-R1-T1	Inter-Tech	0.949385	0.92245	3	7.92232	14.7503	6.76453	1.15779	Inconclusive	5	4	4	4	4	5	6	7	5	6	4	6	4	5	4	16	5	6	5	8	4	5	5	6	4	3	3	1	0	4	3.5	3.5	3.5	3.5	4	4.5	5	4	4.5
RP3	RD-5296-R2-T2	Inter-Tech			3	7.48353	14.0923	6.94447	0.539059	Inconclusive	7	5	4	4	5	5	6	8	5	5	5	5	4	6	3	15	4	6	5	8	4	5	5	6	4	5	3	0	1	5	4	3.5	3.5	4	4	4.5	5.5	4	4
RP2	RD-5297-R1-T1	Inter-Tech	0.93658	0.953991	3	8.77412	16.498	3.93526	4.83887	MSS	5	5	4	4	4	5	6	7	5	5	5	7	4	6	3	12	5	5	4	6	4	5	5	6	4	2	4	1	0	4	4	3.5	3.5	3.5	4	4.5	5	4	4
RP3	RD-5297-R2-T2	Inter-Tech			3	8.46914	16.2809	3.65608	4.81306	MSS	5	4	4	5	5	5	6	7	4	5	5	5	3	6	4	11	5	6	4	7	3	6	5	6	4	2	4	1	0	4	3.5	3.5	4.2	4	4	4.5	5	3.5	4
RP2	RD-5298-R1-T1	Inter-Tech	0.888805	0.834976	3	10.8673	18.0476	6.3332	4.53411	MSS	6	5	4	5	5	5	6	7	5	5	5	6	4	6	4	11	4	5	4	7	5	6	5	5	4	1	0	1	1	4.83333	4	3.5	4.8	4	4	4.5	5	4	4
RP3	RD-5298-R2-T2	Inter-Tech			3	8.19483	15.9822	3.58005	4.61478	MSS	5	6	3	4	4	6	6	7	5	5	5	6	2	6	3	12	5	6	4	7	4	6	5	5	4	3	3	1	1	4	4.5	3	3.5	3.5	4.5	4.5	5	4	4
RP2	RD-5279-R1-T1	Inter-Day	0.955469	0.956422	1	5.1036	12.2261	6.23018	-1.12658	Inconclusive	5	6	4	4	5	6	6	8	5	5	5	7	5	7	4	13	6	7	4	7	5	7	5	7	4	4	5	1	2	4	4.5	3.5	3.5	4	4.5	4.5	5.5	4	4
RP4	RD-5279-R3-T1	Inter-Day			1	5.63377	12.9287	5.98311	-0.349334	Inconclusive	5	6	4	4	6	5	6	8	5	6	5	6	5	7	5	12	7	7	5	7	4	7	5	6	4	4	4	1	2	4	4.5	3.5	3.5	4.5	4	4.5	5.5	4	4.5
RP2	RD-5280-R1-T1	Inter-Day	0.922099	0.8977	1	6.14669	11.8516	8.40207	-2.25538	Inconclusive	5	5	6	4	5	7	8	7	5	5	5	7	6	6	4	14	6	8	6	10	5	6	5	6	3	2	3	1	1	4	4	4.5	3.5	4	5	5.5	5	4	4
RP4	RD-5280-R3-T1	Inter-Day			1	6.2925	10.0904	9.64677	-3.35427	MSI-H	6	6	6	4	5	7	8	7	5	5	5	7	3	8	4	15	7	7	6	10	6	7	5	7	4	5	3	0	2	4.5	4.5	4.5	3.5	4	5	5.5	5	4	4
RP2	RD-5281-R1-T1	Inter-Day	0.958015	0.973275	1	5.39058	12.3752	5.99133	-0.600743	Inconclusive	6	5	4	5	5	5	6	8	5	6	5	7	3	7	5	13	6	7	4	8	5	5	6	6	5	5	3	1	2	4.5	4	3.5	4	4	4	4.5	5.5	4	4.5
RP4	RD-5281-R3-T1	Inter-Day			1	5.23097	11.4383	7.05246	-1.82149	Inconclusive	6	5	5	6	6	5	6	8	5	5	5	7	4	8	6	12	6	7	4	8	5	6	5	7	5	5	4	1	2	4.5	4	4	4.5	4.5	4	4.5	5.5	4	4
RP2	RD-5282-R1-T1	Inter-Day	0.891727	0.890793	1	5.22979	11.2943	7.24232	-2.01253	Inconclusive	6	6	4	5	4	5	8	7	4	6	6	6	4	6	5	14	7	6	4	8	6	5	6	7	5	5	5	1	1	4.5	4.5	3.5	4.4	3.5	4	5.5	5	4.5	4.5
RP4	RD-5282-R3-T1	Inter-Day			1	5.96192	11.8433	7.08581	-1.1239	Inconclusive	7	5	4	4	7	6	7	8	4	5	5	6	4	7	4	12	6	6	4	10	6	6	6	6	5	5	4	1	0	5	4	3.5	3.5	5	4.5	5	5.5	4.5	4
RP2	RD-5283-R1-T1	Inter-Day	0.978797	0.971744	1	7.60696	7.63808	12.9895	-5.38258	MSI-H	8	8	6	5	6	7	8	8	5	6	6	9	6	8	7	16	6	8	5	9	5	7	6	9	4	2	6	1	2	5.5	5.5	4.5	4	4.5	5	5.5	5.5	4	4.5
RP4	RD-5283-R3-T1	Inter-Day			1	5.63986	7.96945	11.1482	-5.50838	MSI-H	7	7	5	5	5	6	8	8	5	6	6	8	6	8	6	15	6	9	5	9	5	7	6	8	5	2	6	1	2	5	5	4	4	4	4.5	5.5	5.5	4	4.5
RP2	RD-5284-R1-T1	Inter-Day	0.953692	0.950527	2	8.97923	5.42574	15.3303	-6.35104	MSI-H	6	7	6	6	7	7	10	8	5	5	8	9	4	7	7	15	7	10	6	10	6	8	6	7	5	6	8	0	0	4.5	5	4.5	4.5	5	5	6.5	5.5	4	4
RP4	RD-5284-R3-T1	Inter-Day			2	8.46017	5.15778	15.1378	-6.67764	MSI-H	7	7	6	5	7	7	10	8	5	5	8	7	4	7	7	17	7	10	4	10	6	7	6	8	5	6	8	1	2	5	5	4.5	4	5	5	6.5	5.5	4	4
RP2	RD-5285-R1-T1	Inter-Day	0.971645	0.973475	2	11.0445	5.02116	17.7831	-6.73855	MSI-H	8	7	6	6	7	8	9	8	4	6	7	7	4	8	8	18	9	10	6	12	7	9	7	9	5	6	7	1	0	5.5	5	4.5	4.5	5	5.5	6	5.5	4.5	4.5
RP4	RD-5285-R3-T1	Inter-Day			2	10.7193	5.03962	17.3753	-6.65593	MSI-H	8	7	6	6	7	9	9	7	4	6	7	8	5	9	8	16	9	10	6	10	6	8	7	9	5	6	8	0	0	5.5	5	4.5	4.5	5	6	6	5	4.5	4.5
RP2	RD-5286-R1-T1	Inter-Day	0.942033	0.963134	2	13.3847	7.68982	19.9225	-6.53774	MSI-H	7	8	7	6	7	9	10	8	5	6	8	9	7	8	8	19	8	10	8	12	7	8	6	8	1	6	6	1	0	5	5.5	5	6.5	5	6	6.5	5.5	5	4.5
RP4	RD-5286-R3-T1	Inter-Day			2	12.7031	6.13693	19.4899	-6.78671	MSI-H	7	8	7	8	6	9	10	8	5	6	8	9	6	9	8	16	8	10	8	12	7	8	5	8	5	7	8	0	0	5	5.5	5	5.5	4.5	6	6.5	5.5	5	4.5
RP2	RD-5287-R1-T1	Inter-Day	0.968615	0.96005	1	7.25049	7.92667	12.8545	-5.60401	MSI-H	7	6	6	6	7	8	8	8	5	6	6	6	6	8	6	15	6	9	7	12	5	6	7	7	5	2	5	1	0	5	4.5	4.5	4.5	5	5.5	5.5	5.5	4	4.5
RP4	RD-5287-R3-T1	Inter-Day			1	7.45485	7.91965	13.142	-5.68717	MSI-H	7	6	6	5	8	8	8	8	5	7	7	4	5	8	6	15	6	9	6	12	6	6	6	7	5	3	6	1	0	5	4.5	4.5	4	5.5	5.5	5.5	5.5	5	5
RP2	RD-5288-R1-T1	Inter-Day	0.979136	0.992211	2	10.0999	5.33771	16.6287	-6.5288	MSI-H	7	7	5	6	8	8	9	8	6	6	8	9	6	9	8	17	8	9	7	10	7	8	6	8	5	6	6	0	0	5	5	4	4.5	5.5	5.5	6	5.5	4.5	4.5
RP4	RD-5288-R3-T1	Inter-Day			2	9.70928	5.71503	15.9702	-6.26097	MSI-H	8	7	5	6	8	7	9	8	4	6	7	9	7	9	8	16	8	9	6	10	7	8	6	8	5	5	6	0	0	5.5	5	4	4.5	5.5	5	6	5.5	4.5	4.5
RP2	RD-5289-R1-T1	Inter-Day	0.788071	0.929761	3	7.094	14.708	4.2547	2.83929	Inconclusive	5	6	4	4	5	5	7	8	4	6	5	5	4	7	4	12	4	5	5	8	4	5	5	6	4	4	4	0	1	4	4.5	3.5	3.5	4	4	5.14286	5.5	3.5	4.66667
RP4	RD-5289-R3-T1	Inter-Day			3	11.6924	19.3018	6.70867	4.98375	MSS	5	5	4	4	5	7	5	6	4	5	4	5	4	6	4	6	5	5	4	6	4	5	5	5	4	3	4	0	1	4	4	3.5	3.5	4	5	4	4.5	3.5	4
RP2	RD-5290-R1-T1	Inter-Day	0.913257	0.876979	3	8.60933	16.317	3.69242	4.91691	MSS	5	5	3	5	5	6	6	7	5	5	5	6	3	6	4	12	4	5	4	6	4	5	5	5	4	3	4	1	0	4	4	3	4.6	4	4.5	4.5	5	4	4
RP4	RD-5290-R3-T1	Inter-Day			3	11.1909	18.3683	6.30196	4.88895	MSS	5	5	4	4	5	4	7	7	5	5	5	6	2	7	4	11	4	5	4	6	4	5	5	7	4	0	3	0	0	4	4	3.5	3.5	4	3.5	5	5	4	4
RP2	RD-5291-R1-T1	Inter-Day	0.812836	0.926324	3	6.92558	15.2645	2.79343	4.13215	MSS	5	5	4	4	5	5	6	7	5	5	5	5	4	5	4	12	5	6	4	7	4	5	5	6	4	4	4	1	1	4	4	3.5	3.5	4.8	4	4.5	5	4	4
RP4	RD-5291-R3-T1	Inter-Day			3	14.106	22.2805	7.69314	6.41281	MSS	4	5	4	4	4	4	5	6	4	5	4	3	3	4	3	6	4	5	4	6	3	5	5	5	2	3	3	1	1	3.5	4	3.5	3.5	3.5	3.5	4	4.5	3.5	4
RP2	RD-5292-R1-T1	Inter-Day	0.865669	0.89212	3	7.83884	15.5249	3.93798	3.90086	MSS	5	6	4	4	5	5	6	7	4	6	5	6	5	6	4	12	4	5	4	8	4	5	5	6	4	2	4	1	0	4	4.5	3.5	3.5	4	4	4.5	5	3.5	4.83333
RP4	RD-5292-R3-T1	Inter-Day			3	12.1402	19.9306	6.0183	6.12186	MSS	4	5	4	4	4	5	4	6	5	5	5	5	2	6	4	8	5	4	4	6	4	5	5	5	4	2	4	0	0	3.5	4	3.5	3.5	3.5	4	3.5	4.5	4	4
RP2	RD-5293-R1-T1	Inter-Day	0.508267	0.550633	3	9.71155	15.6412	8.44864	1.2629	Inconclusive	5	5	4	4	4	5	6	7	4	5	5	6	3	6	4	13	4	6	4	12	5	6	5	6	4	0	4	1	0	4	4	3.5	3.5	3.5	4	4.5	5	3.5	4
RP4	RD-5293-R3-T1	Inter-Day			3	20.2128	26.4166	16.1628	4.05002	MSS	5	5	4	4	4	4	5	7	4	5	5	5	0	6	3	0	4	6	4	10	4	5	5	6	4	0	5	1	0	4	4	3.5	3.5	3.5	3.5	4	5	3.5	4
RP2	RD-5294-R1-T1	Inter-Day	0.86611	0.824541	3	7.7831	15.7564	2.92692	4.85618	MSS	6	5	3	4	5	5	6	7	4	5	5	6	4	5	4	11	5	5	4	8	4	6	5	5	4	3	4	1	1	4.83333	4	3	3.5	4	4	4.5	5	3.5	4
RP4	RD-5294-R3-T1	Inter-Day			3	11.3506	19.133	5.70546	5.64515	MSS	5	6	4	4	4	5	5	6	4	5	6	5	3	6	4	8	4	6	3	6	3	5	5	5	3	3	4	0	1	4	4.5	3.5	3.5	3.5	4	4	4.5	3.5	4
RP2	RD-5295-R1-T1	Inter-Day	0.807802	0.739732	3	8.86168	16.2329	4.8103	4.05138	MSS	5	5	4	4	5	5	6	8	4	5	5	7	2	7	4	12	5	5	4	5	4	4	5	5	4	5	4	1	1	4	4	3.5	3.5	4	4	4.5	5.5	4.5	4
RP4	RD-5295-R3-T1	Inter-Day			3	12.702	20.0948	7.34862	5.35333	MSS	5	5	4	4	4	6	5	7	5	5	4	6	0	5	4	10	5	5	4	6	3	6	5	5	4	0	3	1	1	4	4	3.5	3.5	3.5	4.5	4	5	4	4
RP2	RD-5296-R1-T1	Inter-Day	0.958337	0.970534	3	7.92232	14.7503	6.76453	1.15779	Inconclusive	5	4	4	4	4	5	6	7	5	6	4	6	4	5	4	16	5	6	5	8	4	5	5	6	4	3	3	1	0	4	3.5	3.5	3.5	3.5	4	4.5	5	4	4.5
RP4	RD-5296-R3-T1	Inter-Day			3	9.08997	15.5614	7.80874	1.28123	Inconclusive	5	6	4	4	5	5	5	7	5	5	5	4	3	5	3	17	4	5	5	8	4	5	5	6	4	3	4	1	0	4	4.5	3.5	3.5	4	4	4	5	4	4
RP2	RD-5297-R1-T1	Inter-Day	0.906558	0.921361	3	8.77412	16.498	3.93526	4.83887	MSS	5	5	4	4	4	5	6	7	5	5	5	7	4	6	3	12	5	5	4	6	4	5	5	6	4	2	4	1	0	4	4	3.5	3.5	3.5	4	4.5	5	4	4
RP4	RD-5297-R3-T1	Inter-Day			3	11.3249	19.2267	5.61526	5.70963	MSS	5	4	4	4	5	4	5	6	4	5	5	3	2	6	3	12	4	5	4	6	3	5	5	6	4	1	4	1	0	4	3.5	3.5	3.5	4.4	3.5	4	4.5	3.5	4
RP2	RD-5298-R1-T1	Inter-Day	0.747487	0.760812	3	10.8673	18.0476	6.3332	4.53411	MSS	6	5	4	5	5	5	6	7	5	5	5	6	4	6	4	11	4	5	4	7	5	6	5	5	4	1	0	1	1	4.83333	4	3.5	4.8	4	4	4.5	5	4	4
RP4	RD-5298-R3-T1	Inter-Day			3	14.1018	21.9278	8.27719	5.82459	MSS	5	4	2	4	4	5	5	5	4	4	4	5	4	6	3	5	4	6	3	6	4	5	5	5	4	2	3	0	1	4	3.5	2.5	3.5	3.5	4	4	4	3.5	3.5
RP2	RD-5279-R1-T1	Inter-Barcode	0.955469	0.956422	1	5.1036	12.2261	6.23018	-1.12658	Inconclusive	5	6	4	4	5	6	6	8	5	5	5	7	5	7	4	13	6	7	4	7	5	7	5	7	4	4	5	1	2	4	4.5	3.5	3.5	4	4.5	4.5	5.5	4	4
RP3	RD-5279-R2-T2	Inter-Barcode	0.947091	0.926517	1	5.84643	13.0374	6.17673	-0.3303	Inconclusive	5	6	4	4	5	6	7	7	5	6	4	6	5	6	4	13	5	7	5	7	4	7	6	6	4	5	4	0	2	4	4.5	3.5	3.5	4	4.5	5.28571	5	4	4.5
RP4	RD-5279-R3-T1	Inter-Barcode	0.94134	0.925996	1	5.63377	12.9287	5.98311	-0.349334	Inconclusive	5	6	4	4	6	5	6	8	5	6	5	6	5	7	5	12	7	7	5	7	4	7	5	6	4	4	4	1	2	4	4.5	3.5	3.5	4.5	4	4.5	5.5	4	4.5
RP2	RD-5280-R1-T1	Inter-Barcode	0.922099	0.8977	1	6.14669	11.8516	8.40207	-2.25538	Inconclusive	5	5	6	4	5	7	8	7	5	5	5	7	6	6	4	14	6	8	6	10	5	6	5	6	3	2	3	1	1	4	4	4.5	3.5	4	5	5.5	5	4	4
RP3	RD-5280-R2-T2	Inter-Barcode	0.915964	0.922553	1	6.18885	11.8201	8.52205	-2.3332	Inconclusive	5	5	6	6	5	7	8	7	5	5	5	5	3	7	3	13	6	8	6	10	6	5	5	8	4	3	4	1	2	4	4	4.5	4.66667	4	5	5.5	5	4	4
RP4	RD-5280-R3-T1	Inter-Barcode	0.929552	0.915529	1	6.2925	10.0904	9.64677	-3.35427	MSI-H	6	6	6	4	5	7	8	7	5	5	5	7	3	8	4	15	7	7	6	10	6	7	5	7	4	5	3	0	2	4.5	4.5	4.5	3.5	4	5	5.5	5	4	4
RP2	RD-5281-R1-T1	Inter-Barcode	0.958015	0.973275	1	5.39058	12.3752	5.99133	-0.600743	Inconclusive	6	5	4	5	5	5	6	8	5	6	5	7	3	7	5	13	6	7	4	8	5	5	6	6	5	5	3	1	2	4.5	4	3.5	4	4	4	4.5	5.5	4	4.5
RP3	RD-5281-R2-T2	Inter-Barcode	0.899359	0.911936	1	6.2259	12.8507	6.31387	-0.0879764	Inconclusive	6	6	4	5	5	5	8	7	5	6	5	6	3	7	6	12	5	7	4	8	5	6	5	8	5	2	4	1	2	4.5	4.5	3.5	4	4	4	5.625	5	4	4.5
RP4	RD-5281-R3-T1	Inter-Barcode	0.907806	0.926228	1	5.23097	11.4383	7.05246	-1.82149	Inconclusive	6	5	5	6	6	5	6	8	5	5	5	7	4	8	6	12	6	7	4	8	5	6	5	7	5	5	4	1	2	4.5	4	4	4.5	4.5	4	4.5	5.5	4	4
RP2	RD-5282-R1-T1	Inter-Barcode	0.891727	0.890793	1	5.22979	11.2943	7.24232	-2.01253	Inconclusive	6	6	4	5	4	5	8	7	4	6	6	6	4	6	5	14	7	6	4	8	6	5	6	7	5	5	5	1	1	4.5	4.5	3.5	4.4	3.5	4	5.5	5	4.5	4.5
RP3	RD-5282-R2-T2	Inter-Barcode	0.937883	0.909098	1	6.79416	10.9104	9.28506	-2.4909	Inconclusive	7	5	4	5	6	5	9	7	5	7	6	5	4	9	5	14	6	6	4	9	6	6	6	8	5	5	5	1	0	5.14286	4	3.5	4	4.5	4	6	5	4	5.14286
RP4	RD-5282-R3-T1	Inter-Barcode	0.923222	0.941284	1	5.96192	11.8433	7.08581	-1.1239	Inconclusive	7	5	4	4	7	6	7	8	4	5	5	6	4	7	4	12	6	6	4	10	6	6	6	6	5	5	4	1	0	5	4	3.5	3.5	5	4.5	5	5.5	4.5	4
RP2	RD-5283-R1-T1	Inter-Barcode	0.978797	0.971744	1	7.60696	7.63808	12.9895	-5.38258	MSI-H	8	8	6	5	6	7	8	8	5	6	6	9	6	8	7	16	6	8	5	9	5	7	6	9	4	2	6	1	2	5.5	5.5	4.5	4	4.5	5	5.5	5.5	4	4.5
RP3	RD-5283-R2-T2	Inter-Barcode	0.949699	0.946757	1	5.93127	7.4025	11.4675	-5.5362	MSI-H	7	7	6	5	6	6	7	9	5	6	6	8	6	8	6	16	6	8	4	9	5	7	6	7	4	5	6	0	2	5	5	4.5	4	4.5	4.5	5	6	4	4.5
RP4	RD-5283-R3-T1	Inter-Barcode	0.950598	0.964093	1	5.63986	7.96945	11.1482	-5.50838	MSI-H	7	7	5	5	5	6	8	8	5	6	6	8	6	8	6	15	6	9	5	9	5	7	6	8	5	2	6	1	2	5	5	4	4	4	4.5	5.5	5.5	4	4.5
RP2	RD-5284-R1-T1	Inter-Barcode	0.953692	0.950527	2	8.97923	5.42574	15.3303	-6.35104	MSI-H	6	7	6	6	7	7	10	8	5	5	8	9	4	7	7	15	7	10	6	10	6	8	6	7	5	6	8	0	0	4.5	5	4.5	4.5	5	5	6.5	5.5	4	4
RP3	RD-5284-R2-T2	Inter-Barcode	0.953571	0.954277	2	8.01369	5.08599	14.5425	-6.52883	MSI-H	7	6	5	6	7	6	9	8	5	5	8	9	4	8	7	17	7	10	4	10	6	7	6	7	5	6	7	1	2	5	4.5	4	4.5	5	4.5	6	5.5	4	4
RP4	RD-5284-R3-T1	Inter-Barcode	0.97402	0.974211	2	8.46017	5.15778	15.1378	-6.67764	MSI-H	7	7	6	5	7	7	10	8	5	5	8	7	4	7	7	17	7	10	4	10	6	7	6	8	5	6	8	1	2	5	5	4.5	4	5	5	6.5	5.5	4	4
RP2	RD-5285-R1-T1	Inter-Barcode	0.971645	0.973475	2	11.0445	5.02116	17.7831	-6.73855	MSI-H	8	7	6	6	7	8	9	8	4	6	7	7	4	8	8	18	9	10	6	12	7	9	7	9	5	6	7	1	0	5.5	5	4.5	4.5	5	5.5	6	5.5	4.5	4.5
RP3	RD-5285-R2-T2	Inter-Barcode	0.98151	0.985693	2	11.6639	5.83355	18.3391	-6.67524	MSI-H	7	7	7	6	7	9	9	9	4	6	7	6	4	9	8	17	9	9	7	12	7	9	7	9	6	7	7	1	0	5	5	5	4.5	5	6	6	6.33333	4.5	4.5
RP4	RD-5285-R3-T1	Inter-Barcode	0.955673	0.963612	2	10.7193	5.03962	17.3753	-6.65593	MSI-H	8	7	6	6	7	9	9	7	4	6	7	8	5	9	8	16	9	10	6	10	6	8	7	9	5	6	8	0	0	5.5	5	4.5	4.5	5	6	6	5	4.5	4.5
RP2	RD-5286-R1-T1	Inter-Barcode	0.942033	0.963134	2	13.3847	7.68982	19.9225	-6.53774	MSI-H	7	8	7	6	7	9	10	8	5	6	8	9	7	8	8	19	8	10	8	12	7	8	6	8	1	6	6	1	0	5	5.5	5	6.5	5	6	6.5	5.5	5	4.5
RP3	RD-5286-R2-T2	Inter-Barcode	0.95126	0.956819	2	12.9371	5.82421	20.0508	-7.11376	MSI-H	7	8	7	8	6	9	9	8	5	7	9	10	6	8	7	19	8	10	7	12	7	8	6	8	5	7	8	1	1	5	5.5	5	5.5	4.5	6	6.44444	5.5	5	5
RP4	RD-5286-R3-T1	Inter-Barcode	0.967031	0.98069	2	12.7031	6.13693	19.4899	-6.78671	MSI-H	7	8	7	8	6	9	10	8	5	6	8	9	6	9	8	16	8	10	8	12	7	8	5	8	5	7	8	0	0	5	5.5	5	5.5	4.5	6	6.5	5.5	5	4.5
RP2	RD-5287-R1-T1	Inter-Barcode	0.968615	0.96005	1	7.25049	7.92667	12.8545	-5.60401	MSI-H	7	6	6	6	7	8	8	8	5	6	6	6	6	8	6	15	6	9	7	12	5	6	7	7	5	2	5	1	0	5	4.5	4.5	4.5	5	5.5	5.5	5.5	4	4.5
RP3	RD-5287-R2-T2	Inter-Barcode	0.910482	0.933787	2	7.3416	5.69091	13.6241	-6.28247	MSI-H	7	7	7	5	7	8	8	8	5	7	6	7	4	8	6	15	6	9	6	12	6	7	6	6	5	7	6	1	0	5	5	5	4	5	5.5	5.5	5.5	5	5
RP4	RD-5287-R3-T1	Inter-Barcode	0.929106	0.968435	1	7.45485	7.91965	13.142	-5.68717	MSI-H	7	6	6	5	8	8	8	8	5	7	7	4	5	8	6	15	6	9	6	12	6	6	6	7	5	3	6	1	0	5	4.5	4.5	4	5.5	5.5	5.5	5.5	5	5
RP2	RD-5288-R1-T1	Inter-Barcode	0.979136	0.992211	2	10.0999	5.33771	16.6287	-6.5288	MSI-H	7	7	5	6	8	8	9	8	6	6	8	9	6	9	8	17	8	9	7	10	7	8	6	8	5	6	6	0	0	5	5	4	4.5	5.5	5.5	6	5.5	4.5	4.5
RP3	RD-5288-R2-T2	Inter-Barcode	0.965651	0.957069	2	9.72602	5.98151	15.8955	-6.16947	MSI-H	8	8	5	6	8	9	9	8	6	6	7	9	6	8	8	14	8	9	6	10	6	8	7	8	5	6	5	1	0	5.5	5.5	4	4.5	5.5	6	6	5.5	4.5	4.5
RP4	RD-5288-R3-T1	Inter-Barcode	0.959847	0.961075	2	9.70928	5.71503	15.9702	-6.26097	MSI-H	8	7	5	6	8	7	9	8	4	6	7	9	7	9	8	16	8	9	6	10	7	8	6	8	5	5	6	0	0	5.5	5	4	4.5	5.5	5	6	5.5	4.5	4.5
RP2	RD-5289-R1-T1	Inter-Barcode	0.788071	0.929761	3	7.094	14.708	4.2547	2.83929	Inconclusive	5	6	4	4	5	5	7	8	4	6	5	5	4	7	4	12	4	5	5	8	4	5	5	6	4	4	4	0	1	4	4.5	3.5	3.5	4	4	5.14286	5.5	3.5	4.66667
RP3	RD-5289-R2-T2	Inter-Barcode	0.944534	0.900627	3	8.24492	16.2998	3.63191	4.61301	MSS	5	5	3	4	5	4	6	7	4	5	4	5	3	7	4	11	5	5	5	7	5	5	5	7	4	3	4	1	2	4	4	3	3.5	4	3.5	4.5	5	3.5	4
RP4	RD-5289-R3-T1	Inter-Barcode	0.732949	0.822026	3	11.6924	19.3018	6.70867	4.98375	MSS	5	5	4	4	5	7	5	6	4	5	4	5	4	6	4	6	5	5	4	6	4	5	5	5	4	3	4	0	1	4	4	3.5	3.5	4	5	4	4.5	3.5	4
RP2	RD-5290-R1-T1	Inter-Barcode	0.913257	0.876979	3	8.60933	16.317	3.69242	4.91691	MSS	5	5	3	5	5	6	6	7	5	5	5	6	3	6	4	12	4	5	4	6	4	5	5	5	4	3	4	1	0	4	4	3	4.6	4	4.5	4.5	5	4	4
RP3	RD-5290-R2-T2	Inter-Barcode	0.924226	0.864878	3	9.74635	17.0878	5.32283	4.42352	MSS	5	6	3	5	4	6	6	6	5	6	5	5	2	8	4	11	4	5	4	7	4	6	5	5	4	1	4	1	1	4	4.83333	3	4.4	3.5	4.83333	4.5	4.5	4	4.83333
RP4	RD-5290-R3-T1	Inter-Barcode	0.920542	0.875646	3	11.1909	18.3683	6.30196	4.88895	MSS	5	5	4	4	5	4	7	7	5	5	5	6	2	7	4	11	4	5	4	6	4	5	5	7	4	0	3	0	0	4	4	3.5	3.5	4	3.5	5	5	4	4
RP2	RD-5291-R1-T1	Inter-Barcode	0.812836	0.926324	3	6.92558	15.2645	2.79343	4.13215	MSS	5	5	4	4	5	5	6	7	5	5	5	5	4	5	4	12	5	6	4	7	4	5	5	6	4	4	4	1	1	4	4	3.5	3.5	4.8	4	4.5	5	4	4
RP3	RD-5291-R2-T2	Inter-Barcode	0.911424	0.889271	3	8.33585	15.7714	5.37962	2.95623	Inconclusive	4	6	3	5	5	6	6	8	5	5	5	4	3	6	4	11	7	5	3	7	5	5	5	6	4	4	4	1	2	3.5	4.5	3	4.4	4	4.5	4.5	5.5	4	4
RP4	RD-5291-R3-T1	Inter-Barcode	0.783683	0.851804	3	14.106	22.2805	7.69314	6.41281	MSS	4	5	4	4	4	4	5	6	4	5	4	3	3	4	3	6	4	5	4	6	3	5	5	5	2	3	3	1	1	3.5	4	3.5	3.5	3.5	3.5	4	4.5	3.5	4
RP2	RD-5292-R1-T1	Inter-Barcode	0.865669	0.89212	3	7.83884	15.5249	3.93798	3.90086	MSS	5	6	4	4	5	5	6	7	4	6	5	6	5	6	4	12	4	5	4	8	4	5	5	6	4	2	4	1	0	4	4.5	3.5	3.5	4	4	4.5	5	3.5	4.83333
RP3	RD-5292-R2-T2	Inter-Barcode	0.952548	0.938914	3	7.97556	15.967	2.78915	5.18641	MSS	5	5	4	4	5	5	5	7	4	5	5	6	3	6	4	11	5	6	4	7	4	5	5	5	4	3	4	1	0	4	4	3.5	3.5	4	4	4	5	3.5	4
RP4	RD-5292-R3-T1	Inter-Barcode	0.913141	0.913842	3	12.1402	19.9306	6.0183	6.12186	MSS	4	5	4	4	4	5	4	6	5	5	5	5	2	6	4	8	5	4	4	6	4	5	5	5	4	2	4	0	0	3.5	4	3.5	3.5	3.5	4	3.5	4.5	4	4
RP2	RD-5293-R1-T1	Inter-Barcode	0.508267	0.550633	3	9.71155	15.6412	8.44864	1.2629	Inconclusive	5	5	4	4	4	5	6	7	4	5	5	6	3	6	4	13	4	6	4	12	5	6	5	6	4	0	4	1	0	4	4	3.5	3.5	3.5	4	4.5	5	3.5	4
RP3	RD-5293-R2-T2	Inter-Barcode	0.965055	0.884011	3	9.40506	15.5586	7.62003	1.78502	Inconclusive	5	5	4	4	5	5	6	7	4	5	5	5	1	6	4	12	4	6	3	12	4	6	5	7	4	2	4	1	0	4	4	3.5	3.5	4	4	4.5	5	3.5	4
RP4	RD-5293-R3-T1	Inter-Barcode	0.560079	0.572016	3	20.2128	26.4166	16.1628	4.05002	MSS	5	5	4	4	4	4	5	7	4	5	5	5	0	6	3	0	4	6	4	10	4	5	5	6	4	0	5	1	0	4	4	3.5	3.5	3.5	3.5	4	5	3.5	4
RP2	RD-5294-R1-T1	Inter-Barcode	0.86611	0.824541	3	7.7831	15.7564	2.92692	4.85618	MSS	6	5	3	4	5	5	6	7	4	5	5	6	4	5	4	11	5	5	4	8	4	6	5	5	4	3	4	1	1	4.83333	4	3	3.5	4	4	4.5	5	3.5	4
RP3	RD-5294-R2-T2	Inter-Barcode	0.898332	0.829349	3	10.8928	18.0834	6.19702	4.69574	MSS	5	5	4	4	4	5	6	6	4	5	5	7	2	5	4	13	4	5	4	7	4	6	5	6	4	2	0	1	1	4	4	3.5	3.5	3.5	4	4.5	4.5	3.5	4
RP4	RD-5294-R3-T1	Inter-Barcode	0.798481	0.683094	3	11.3506	19.133	5.70546	5.64515	MSS	5	6	4	4	4	5	5	6	4	5	6	5	3	6	4	8	4	6	3	6	3	5	5	5	3	3	4	0	1	4	4.5	3.5	3.5	3.5	4	4	4.5	3.5	4
RP2	RD-5295-R1-T1	Inter-Barcode	0.807802	0.739732	3	8.86168	16.2329	4.8103	4.05138	MSS	5	5	4	4	5	5	6	8	4	5	5	7	2	7	4	12	5	5	4	5	4	4	5	5	4	5	4	1	1	4	4	3.5	3.5	4	4	4.5	5.5	4.5	4
RP3	RD-5295-R2-T2	Inter-Barcode	0.88702	0.880185	3	8.74408	16.7505	3.59748	5.14659	MSS	5	5	4	4	5	5	6	7	4	5	5	6	3	6	4	9	5	6	4	6	4	5	5	6	4	2	4	1	1	4	4	3.5	3.5	4	4	4.5	5.14286	4.5	4
RP4	RD-5295-R3-T1	Inter-Barcode	0.908087	0.74372	3	12.702	20.0948	7.34862	5.35333	MSS	5	5	4	4	4	6	5	7	5	5	4	6	0	5	4	10	5	5	4	6	3	6	5	5	4	0	3	1	1	4	4	3.5	3.5	3.5	4.5	4	5	4	4
RP2	RD-5296-R1-T1	Inter-Barcode	0.958337	0.970534	3	7.92232	14.7503	6.76453	1.15779	Inconclusive	5	4	4	4	4	5	6	7	5	6	4	6	4	5	4	16	5	6	5	8	4	5	5	6	4	3	3	1	0	4	3.5	3.5	3.5	3.5	4	4.5	5	4	4.5
RP3	RD-5296-R2-T2	Inter-Barcode	0.949385	0.92245	3	7.48353	14.0923	6.94447	0.539059	Inconclusive	7	5	4	4	5	5	6	8	5	5	5	5	4	6	3	15	4	6	5	8	4	5	5	6	4	5	3	0	1	5	4	3.5	3.5	4	4	4.5	5.5	4	4
RP4	RD-5296-R3-T1	Inter-Barcode	0.952343	0.927128	3	9.08997	15.5614	7.80874	1.28123	Inconclusive	5	6	4	4	5	5	5	7	5	5	5	4	3	5	3	17	4	5	5	8	4	5	5	6	4	3	4	1	0	4	4.5	3.5	3.5	4	4	4	5	4	4
RP2	RD-5297-R1-T1	Inter-Barcode	0.906558	0.921361	3	8.77412	16.498	3.93526	4.83887	MSS	5	5	4	4	4	5	6	7	5	5	5	7	4	6	3	12	5	5	4	6	4	5	5	6	4	2	4	1	0	4	4	3.5	3.5	3.5	4	4.5	5	4	4
RP3	RD-5297-R2-T2	Inter-Barcode	0.93658	0.953991	3	8.46914	16.2809	3.65608	4.81306	MSS	5	4	4	5	5	5	6	7	4	5	5	5	3	6	4	11	5	6	4	7	3	6	5	6	4	2	4	1	0	4	3.5	3.5	4.2	4	4	4.5	5	3.5	4
RP4	RD-5297-R3-T1	Inter-Barcode	0.95539	0.96983	3	11.3249	19.2267	5.61526	5.70963	MSS	5	4	4	4	5	4	5	6	4	5	5	3	2	6	3	12	4	5	4	6	3	5	5	6	4	1	4	1	0	4	3.5	3.5	3.5	4.4	3.5	4	4.5	3.5	4
RP2	RD-5298-R1-T1	Inter-Barcode	0.747487	0.760812	3	10.8673	18.0476	6.3332	4.53411	MSS	6	5	4	5	5	5	6	7	5	5	5	6	4	6	4	11	4	5	4	7	5	6	5	5	4	1	0	1	1	4.83333	4	3.5	4.8	4	4	4.5	5	4	4
RP3	RD-5298-R2-T2	Inter-Barcode	0.888805	0.834976	3	8.19483	15.9822	3.58005	4.61478	MSS	5	6	3	4	4	6	6	7	5	5	5	6	2	6	3	12	5	6	4	7	4	6	5	5	4	3	3	1	1	4	4.5	3	3.5	3.5	4.5	4.5	5	4	4
RP4	RD-5298-R3-T1	Inter-Barcode	0.7379	0.863837	3	14.1018	21.9278	8.27719	5.82459	MSS	5	4	2	4	4	5	5	5	4	4	4	5	4	6	3	5	4	6	3	6	4	5	5	5	4	2	3	0	1	4	3.5	2.5	3.5	3.5	4	4	4	3.5	3.5
[truncated: 19 more columns]
