# Supplementary material for: Development and analytical validation of a next-generation sequencing based microsatellite instability (MSI) assay
Source: Oncotarget. 2019 Aug 27;10(50):5181–93. doi: 10.18632/oncotarget.27142 (PMC6718258; doi:10.18632/oncotarget.27142)
Supplement: Supplementary file 10 [file oncotarget-10-5181-s010.xlsx]

## Sheet: ST15
Supplementary Table 15: MSI-CTL and MSS-CTL Indel number, Mean Indel Length and QC parameters
Run ID	Run Name	Run Description	Sample Name	SampleID	MSI-MSS Cluster	NGS-MSI Call	Library Yield (nM)	Depth of Coverage	mapped_reads_pct	singletons_pct	Number of Peaks-R	Mean Indel Length -R	Number of Peaks Per Loci																													Mean Indel Length Per Loci
													chr11_14539315Peaks	chr12_112893675Peaks	chr12_8286096Peaks	chr14_75181481Peaks	chr15_56243792Peaks	chr16_11064865Peaks	chr16_75674252Peaks	chr17_19314917Peaks	chr1_16388875Peaks	chr1_200312546Peaks	chr1_231094050Peaks	chr1_74901739Peaks	chr1_7913184Peaks	chr20_3298881Peaks	chr22_44083327Peaks	chr2_47641559Peaks	chr2_62063093Peaks	chr2_91872178Peaks	chr3_129168854Peaks	chr4_55598211Peaks	chr5_70888665Peaks	chr6_84061864Peaks	chr7_102727051Peaks	chr9_77550305Peaks	chr4_38134423Peaks	chr5_134106506Peaks	chr10_112360315Peaks	chr6_84061933Peaks	chr8_59060698Peaks	chr11_14539315	chr12_112893675	chr12_8286096	chr14_75181481	chr15_56243792	chr16_11064865	chr16_75674252	chr17_19314917
CV1	Accuracy Run 1/Analytical Validity Run 1/Reproducibility Run 2	Accuracy set	HCT-116	MSI-CTL-CV1	2	MSI-H	137.379	3148.3	98.2594	0.368334	1	1	7	8	6	7	7	6	7	9	5	7	7	9	7	7	5	9	8	10	5	11	6	7	7	7	6	6	5	1	0	5	5.5	5.5	5	5	7.5	8	6
CV2	Accuracy Run 2	Accuracy set	HCT-116	MSI-CTL-CV2	2	MSI-H	129.449	2474.4	98.5173	0.219257	0.967824	0.992541	6	8	6	7	7	6	7	9	5	7	7	10	7	7	6	8	8	10	5	10	6	8	7	7	5	5	6	1	0	5.5	5.5	5.5	5	5	7.5	8	6
CV3	Accuracy Run 3	Accuracy set	HCT-116	MSI-CTL-CV3	2	MSI-H	118.404	2730.9	98.511	0.24099	0.965087	0.991452	7	8	5	7	7	6	6	9	5	6	7	10	7	7	6	9	7	10	6	11	6	8	7	7	6	5	6	1	0	5	5.5	5	5	5	7.5	7.5	6
CV4	Accuracy Run 4	Accuracy set	HCT-116	MSI-CTL-CV4	2	MSI-H	95.7393	2864	98.4306	0.224339	0.911492	0.98813	7	7	6	7	8	6	7	8	5	5	7	10	7	7	5	8	7	10	6	8	7	8	7	8	6	6	6	1	0	5	6	5.5	5	5.5	7.5	8	5.5
CV5	Accuracy Run 5	Accuracy set	HCT-116	MSI-CTL-CV5	2	MSI-H	129.31	2629.2	98.3545	0.241626	0.938948	0.992372	6	8	6	7	7	6	7	9	5	7	7	10	7	8	6	8	7	10	6	10	6	8	7	7	6	4	7	1	0	5.5	5.5	5.5	5	5	7.5	8	6
AV1	Accuracy Run 1/Analytical Validity Run 1/Reproducibility Run 2	Standard Batch size (n=20)	HCT-116	MSI-CTL-CV1	2	MSI-H	137.379	3148.3	98.2594	0.368334	1	1	7	8	6	7	7	6	7	9	5	7	7	9	7	7	5	9	8	10	5	11	6	7	7	7	6	6	5	1	0	5	5.5	5.5	5	5	7.5	8	6
AV2	Analytical Validity Run 2	Batch size (n=40)	HCT-116	MSI-CTL-AV2	2	MSI-H	127.2	1624	98.503	0.222275	0.948975	0.988506	7	8	5	6	7	6	6	9	4	7	7	9	7	7	6	8	6	10	5	10	6	8	7	8	6	5	6	1	0	5	5.5	5	4.5	5	7.5	7.5	6
AV3	Analytical Validity Run 3	Batch size (n=10)	HCT-116	MSI-CTL-AV4	2	MSI-H	121.4	5084.8	98.385	0.275962	0.921272	0.926014	7	8	6	7	7	6	8	9	5	7	7	11	8	7	6	8	8	9	5	10	7	8	6	8	5	6	7	1	2	5	5.5	5.5	5	5	6.5	6.375	6
AV4	Analytical Validity Run 4	Batch size (n=5)	HCT-116	MSI-CTL-AV3	2	MSI-H	107.1	8207.7	98.3492	0.253968	0.914789	0.973364	6	8	6	6	8	6	6	9	6	5	7	9	7	7	6	8	7	10	6	11	6	9	6	8	6	5	7	1	0	5.5	5.5	5.5	4.5	5.5	6.5	7.5	6
AV5	Analytical Validity Run 5	DNA input (50, 20, 10, 5ng)	HCT-116	MSI-CTL-AV5	2	MSI-H	118.247	3012	97.793	0.316996	0.925706	0.987167	6	8	5	7	7	6	6	9	4	7	7	9	7	8	6	8	7	10	5	11	6	8	7	7	5	6	6	1	0	5.5	5.5	5	5	5	7.5	7.5	6
AV6	Analytical Validity Run 6	Percent Tumor Nuclei (70, 52.5, 35, 28, 21, 14, 7%)	HCT-116	MSI-CTL-AV6	2	MSI-H	98.1335	3428.7	97.7588	0.31442	0.926613	0.985929	7	8	6	6	7	6	6	9	5	7	7	11	7	7	6	8	7	10	6	10	6	7	7	9	5	5	7	1	0	5	5.5	5.5	4.5	5	7.5	7.5	6
AV7	Analytical Validity Run 7	Percent Tumor Nuclei (90, 67.5, 45, 36, 27, 18, 9%)	HCT-116	MSI-CTL-AV7	2	MSI-H	155.4	3977.9	95.4729	0.592974	0.92175	0.988637	6	8	5	7	8	6	7	9	6	6	7	9	7	7	6	8	7	10	6	10	7	8	7	9	5	7	7	1	0	5.5	5.5	5	5	5.5	7.5	8	6
RP1	Reproducibility Run 1	Reproducibility (Intra-Run 1)	HCT-116	MSS-CTL-RP1	2	MSI-H	117.748	3916.9	88.6036	0.947926	0.944105	0.991703	7	8	6	7	8	7	7	9	6	7	7	10	7	7	6	9	7	9	6	10	6	7	7	9	6	6	7	1	0	5	5.5	5.5	5	5.5	7	8	6
RP2	Accuracy Run 1/Analytical Validity Run 1/Reproducibility Run 2	Reproducibility (Inter-Run 2, tech 1)	HCT-116	MSI-CTL-RP2	2	MSI-H	137.379	3148.3	98.2594	0.368334	1	1	7	8	6	7	7	6	7	9	5	7	7	9	7	7	5	9	8	10	5	11	6	7	7	7	6	6	5	1	0	5	5.5	5.5	5	5	7.5	8	6
RP3	Reproducibility Run 3	Reproducibility (Inter-Run 3, tech 2)	HCT-116	MSI-CTL-RP3	2	MSI-H	98.6428	1829.6	98.2594	0.368334	0.921431	0.937998	7	8	5	7	8	6	6	9	6	7	7	9	7	7	5	8	7	10	5	10	6	7	7	7	3	5	7	1	1	5	5.5	5	5	5.5	7.5	7.5	6
RP4	Reproducibility Run 4	Reproducibility (Inter-Run 4, tech 1)	HCT-116	MSI-CTL-RP4	2	MSI-H	168.725	3247.9	97.7264	0.331023	0.938948	0.988754	6	8	6	6	7	6	6	8	4	7	7	9	7	7	6	8	7	10	6	10	6	8	7	8	5	6	7	1	0	5.5	5.5	5.5	4.5	5	7.5	7.5	5.5
CV1	Accuracy Run 1/Analytical Validity Run 1/Reproducibility Run 2	Accuracy set	HCC-78	MSS-CTL-CV1	3	MSS	14.0695	1876.4	89.4163	1.01324	1	1	5	5	3	4	4	5	6	7	4	5	4	5	3	5	4	12	4	6	4	7	4	6	5	5	3	3	4	0	1	4	4	3	3.5	3.5	4	4.5	5
CV2	Accuracy Run 2	Accuracy set	HCC-78	MSS-CTL-CV2	3	MSS	40.015	1531.4	89.7658	0.781362	0.926546	0.916343	5	5	4	3	5	5	6	6	3	5	5	4	4	5	4	10	4	5	4	6	5	5	4	5	4	3	3	1	1	4	4	3.5	3	4	4	4.5	4.5
CV3	Accuracy Run 3	Accuracy set	HCC-78	MSS-CTL-CV3	3	MSS	26.6334	1635.6	90.093	0.753459	0.945502	0.928552	5	5	3	4	5	5	5	6	3	5	4	4	3	6	4	10	4	6	4	6	4	5	5	5	4	4	3	1	1	4	4	3	3.5	4	4	4	4.5
CV4	Accuracy Run 4	Accuracy set	HCC-78	MSS-CTL-CV4	3	MSS	33.7908	1684.8	89.4832	0.728794	0.945978	0.906824	5	6	4	4	4	5	5	6	4	5	4	4	4	6	4	11	4	5	4	6	4	5	5	5	4	2	4	1	1	4	4.5	3.5	3.5	3.5	4	4	4.5
CV5	Accuracy Run 5	Accuracy set	HCC-78	MSS-CTL-CV5	3	MSS	54.5263	1726.9	89.2649	0.820262	0.957407	0.976563	5	5	4	4	4	5	6	7	3	5	4	5	3	5	4	10	4	6	4	7	4	5	4	6	4	3	3	0	1	4	4	3.5	3.5	3.5	4	4.5	5.14286
AV1	Accuracy Run 1/Analytical Validity Run 1/Reproducibility Run 2	Standard Batch size (n=20)	HCC-78	MSS-CTL-CV1	3	MSS	14.0695	1876.4	89.4163	1.01324	1	1	5	5	3	4	4	5	6	7	4	5	4	5	3	5	4	12	4	6	4	7	4	6	5	5	3	3	4	0	1	4	4	3	3.5	3.5	4	4.5	5
AV2	Analytical Validity Run 2	Batch size (n=40)	HCC-78	MSS-CTL-AV2	3	MSS	30.6	963.2	89.5943	0.788917	0.918517	0.931141	5	5	3	4	5	5	6	7	3	5	4	3	3	6	4	9	4	6	4	6	5	5	5	5	2	3	4	1	1	4	4	3	3.5	4	4	4.5	5
AV3	Analytical Validity Run 3	Batch size (n=10)	HCC-78	MSS-CTL-AV3	3	MSS	24.3	3072.6	89.1499	0.819859	0.944336	0.956431	5	5	3	4	4	5	6	7	3	5	5	5	5	6	4	10	4	6	4	6	5	6	5	5	4	3	4	0	1	4	4	3	3.5	3.5	4	4.5	5
AV4	Analytical Validity Run 4	Batch size (n=5)	HCC-78	MSS-CTL-AV4	3	MSS	14	5001.4	89.6049	0.895457	0.944336	0.971852	5	5	4	4	5	4	6	7	4	5	5	5	4	5	4	11	5	5	4	5	4	6	5	5	4	4	4	0	1	4	4	3.5	3.5	4	3.5	4.5	5
AV5	Analytical Validity Run 5	DNA input (50, 20, 10, 5ng)	HCC-78	MSS-CTL-AV5	3	MSS	26.1508	3012	89.5931	0.790392	0.821362	0.825636	5	5	4	4	5	5	6	7	3	5	4	5	0	6	4	10	4	6	4	7	4	5	6	6	4	4	3	1	1	4	4	3.5	3.5	4	4	4.5	5
AV6	Analytical Validity Run 6	Percent Tumor Nuclei (70, 52.5, 35, 28, 21, 14, 7%)	HCC-78	MSS-CTL-AV6	3	MSS	41.1086	3722.1	83.5901	1.2478	0.903984	0.959344	5	5	3	4	5	5	6	7	4	5	5	2	3	6	4	10	4	5	4	6	4	5	5	6	2	4	3	0	1	4	4	3	3.5	4	4	4.5	5
AV7	Analytical Validity Run 7	Percent Tumor Nuclei (90, 67.5, 45, 36, 27, 18, 9%)	HCC-78	MSS-CTL-AV7	3	MSS	33.9	819	87.1835	1.28163	0.917537	0.875057	5	5	4	4	4	5	5	6	3	5	5	3	2	6	4	10	4	5	4	5	3	5	4	5	3	3	4	1	1	4	4	3.5	3.5	3.5	4	4	4.5
RP1	Reproducibility Run 1	Reproducibility (Intra-Run 1)	HCC-78	MSS-CTL-RP1	3	MSS	29.3851	2770.5	88.6036	0.947926	0.83509	0.818378	5	5	4	4	5	5	8	7	3	6	7	6	0	5	4	12	9	5	4	7	4	5	5	5	2	3	4	0	1	4	4	3.5	3.5	4	4	5.875	5
RP2	Accuracy Run 1/Analytical Validity Run 1/Reproducibility Run 2	Reproducibility (Inter-Run 2, tech 1)	HCC-78	MSS-CTL-CV1	3	MSS	14.0695	1876.4	89.4163	1.01324	1	1	5	5	3	4	4	5	6	7	4	5	4	5	3	5	4	12	4	6	4	7	4	6	5	5	3	3	4	0	1	4	4	3	3.5	3.5	4	4.5	5
RP3	Reproducibility Run 3	Reproducibility (Inter-Run 3, tech 2)	HCC-78	MSS-CTL-RP3	3	MSS	56.9139	1462.4	84.9871	1.08488	0.892849	0.867147	5	5	4	4	5	5	6	7	3	5	6	5	2	6	4	10	4	5	4	5	3	5	4	6	3	4	3	1	1	4	4	3.5	3.5	4.6	4	4.5	5
RP4	Reproducibility Run 4	Reproducibility (Inter-Run 4, tech 1)	HCC-78	MSS-CTL-RP4	3	MSS	35.9588	794.1	55.4567	3.53773	0.871303	0.834295	5	5	3	4	4	5	5	6	3	5	4	6	3	5	4	8	4	5	4	6	4	5	4	5	0	2	2	0	1	4	4	3	3.5	3.5	4	4	4.5
						MSI-CTL Metrics
						Average		3404.56	97.4652	0.353443	0.946684	0.983285	Average R
						SD		1473.18	2.39674	0.178177	0.911492	0.926014	MIN R
						Average +/- 2xSD		458.198	92.6717	0.709797	0.967824	0.992541	MAX R
						MSS-CTL Metrics
						Average		2114.07	86.5387	1.09489	0.926547	0.922973	Average R
						SD		1098.84	8.21869	0.651608	0.821362	0.818378	MIN R
						Average +/- 2xSD		83.6038	70.1013	2.3981	0.957407	0.976563	MAX R
[truncated: 21 more columns]
