# Supplementary material for: Development and analytical validation of a next-generation sequencing based microsatellite instability (MSI) assay
Source: Oncotarget. 2019 Aug 27;10(50):5181–93. doi: 10.18632/oncotarget.27142 (PMC6718258; doi:10.18632/oncotarget.27142)
Supplement: Supplementary file 11 [file oncotarget-10-5181-s011.xlsx]

## Sheet: ST18
Supplementary Table 18: List of samples in the Gold Standard 100 cohort with tumor type, site of tissue collection, tumor characteristics and PCR/IHC data.
					PCR						IHC
Sample Id	Specimen Year	Specimen type	Percent Neoplastic Nuclei	Percent Necrosis	BAT25	BAT26	D2S123	D5S346	D17S250	PCR Result (High/Low)	MLH1 IHC	PMS2 IHC	MSH2 IHC	MSH6 IHC
RD-5289	2016	endometrial endometrioid carcinoma	60	0	Stable	Stable	Stable	Stable	Stable	Low	positive	positive	positive	positive
RD-5284	2016	CRC	90	0	Unstable	Unstable	Unstable	Unstable	Unstable	High	negative	negative	positive	positive
RD-5290	2017	CRC	50	50	Stable	Stable	Stable	Stable	Stable	Low	not reported	not reported	not reported	not reported
RD-5291	2017	endometrial endometrioid carcinoma	80	0	Stable	Stable	Stable	Stable	Stable	Low	positive	positive	positive	positive
RD-5292	2017	endometrial endometrioid carcinoma	40	0	Stable	Stable	Stable	Stable	Stable	Low	not reported	not reported	not reported	not reported
RD-5279	2017	endometrial endometrioid carcinoma	60	5	Stable	Unstable	Unstable	Unstable	Unstable	High	negative	negative	positive	positive
RD-5280	2017	endometrial endometrioid carcinoma	90	0	Unstable	Unstable	Unstable	Unstable	Stable	High	not reported	not reported	not reported	not reported
RD-5285	2017	CRC	60	0	Unstable	Unstable	Unstable	Unstable	Unstable	High	positive	positive	negative	negative
RD-5281	2017	endometrial endometrioid carcinoma	70	25	Unstable	Unstable	Stable	Stable	Unstable	High	negative	negative	positive	positive
RD-5286	2009	CRC	N/A	N/A	Unstable	Unstable	Unstable	Unstable	Unstable	High	positive focally	positive focally	positive	positive
RD-5287	2009	CRC	40	5	Unstable	Unstable	Unstable	Unstable	Unstable	High	negative	negative	positive	positive
RD-5288	2009	small intestine adenocarcinoma	50	10	Unstable	Unstable	Unstable	Unstable	Unstable	High	positive	positive	negative	negative
RD-5282	2009	CRC	N/A	N/A	Unstable	Unstable	Stable	Stable	Stable	High	not reported	not reported	not reported	not reported
RD-5283	2010	CRC	N/A	N/A	Unstable	Unstable	Unstable	Unstable	Unstable	High	positive	positive	negative	positive weakly
RD-5293	2013	CRC	5	0	Stable	Stable	Stable	Stable	Stable	Low	positive	positive	positive	positive
RD-5294	2013	CRC	80	10	Stable	Stable	Stable	Stable	Stable	Low	positive	positive	positive	positive
RD-5295	2013	CRC	60	10	Stable	Stable	Stable	Stable	Stable	Low	positive	positive	positive	positive
RD-5296	2013	CRC	60	0	Stable	Stable	Stable	Stable	Stable	Low	positive	positive	positive	positive
RD-5297	2013	CRC	N/A	N/A	Stable	Stable	Stable	Stable	Stable	Low	positive	positive	positive	positive
RD-5298	2013	CRC	50	0	Stable	Stable	Stable	Stable	Stable	Low	positive	positive	positive	positive
RD-5302	2009	CRC	N/A	N/A	Unstable	Unstable	Unstable	Unstable	Unstable	High	positive weakly	negative	positive	positive
RD-5303	2009	CRC	30	0	Unstable	Unstable	Unstable	Unstable	Unstable	High	positive	negative	positive	positive
RD-5304	2009	CRC	40	0	Unstable	Unstable	Unstable	Stable	Unstable	High	positive	negative	positive	positive
RD-5306	2010	CRC	40	30	Unstable	Unstable	Unstable	Unstable	Stable	High	positive	positive	positive	positive
RD-5307	2011	CRC	N/A	N/A	Unstable	Unstable	Unstable	Unstable	Unstable	High	negative	negative	positive	positive
RD-5299	2011	endometrial endometrioid carcinoma	60	0	Unstable	Unstable	Unstable	Unstable	Unstable	High	negative	negative	positive	positive
RD-5308	2011	CRC	N/A	N/A	Unstable	Unstable	Unstable	Unstable	Unstable	High	positive	negative	positive	positive
RD-5309	2013	CRC	60	0	Unstable	Unstable	Unstable	Unstable	Unstable	High	negative	negative	positive	positive
RD-5300	2013	CRC	70	0	Unstable	Unstable	Unstable	Unstable	Unstable	High	negative	negative	positive	positive
RD-5310	2013	CRC	50	0	Stable	Stable	Stable	Stable	Stable	Low	positive	positive	positive	positive
RD-5311	2014	CRC	60	0	Stable	Stable	Stable	Stable	Stable	Low	positive	positive	positive	positive
RD-5312	2014	CRC	60	10	Stable	Stable	Stable	Stable	Stable	Low	not reported	not reported	not reported	not reported
RD-5313	2014	CRC	60	0	Stable	Stable	Stable	Stable	Stable	Low	positive	positive	positive	positive
RD-5314	2014	CRC	80	10	Stable	Stable	Stable	Stable	Stable	Low	positive	positive	positive	positive
RD-5315	2014	CRC	80	0	Stable	Stable	Stable	Stable	Stable	Low	positive	positive	positive	positive
RD-5316	2014	CRC	60	0	Stable	Stable	Stable	Stable	Stable	Low	positive	positive	positive	positive
RD-5317	2014	CRC	50	0	Stable	Stable	Stable	Stable	Stable	Low	positive	positive	positive	positive
RD-5318	2014	CRC	N/A	N/A	Stable	Stable	Stable	Stable	Stable	Low	positive	positive	positive	positive
RD-5319	2014	CRC	70	0	Stable	Stable	Stable	Stable	Stable	Low	positive	positive	positive	positive
RD-5301	2015	endometrial endometrioid carcinoma	80	0	Unstable	Unstable	Stable	Unstable	Unstable	High	negative	negative	positive	positive
RD-5320	2013	CRC	70	30	Unstable	Unstable	Unstable	Unstable	Unstable	High	negative	negative	positive	positive
RD-5321	2013	CRC	80	0	Unstable	Unstable	Unstable	Unstable	Unstable	High	negative	negative	positive	positive
RD-5322	2013	CRC	N/A	N/A	Not Available	Unstable	Unstable	Unstable	Unstable	High	negative	negative	positive	positive
RD-5323	2014	CRC	N/A	N/A	Unstable	Unstable	Unstable	Unstable	Unstable	High	negative	negative	positive	positive
RD-5324	2014	CRC	N/A	N/A	Unstable	Unstable	Unstable	Unstable	Unstable	High	negative	negative	positive	positive
RD-5325	2014	CRC	N/A	N/A	Unstable	Unstable	Unstable	Unstable	Unstable	High	positive	positive	negative	negative
RD-5326	2014	CRC	N/A	N/A	Unstable	Unstable	Unstable	Unstable	Unstable	High	negative	negative	positive	positive
RD-5327	2014	stomach adenocarcinoma	60	0	Unstable	Unstable	Unstable	Unstable	Unstable	High	positive	positive	negative	negative
RD-5328	2014	CRC	80	0	Unstable	Unstable	Unstable	Stable	Unstable	High	negative	negative	positive	positive
RD-5329	2014	CRC	N/A	N/A	Unstable	Unstable	Stable	Unstable	Unstable	High	negative	negative	positive	positive
RD-5330	2014	CRC	N/A	N/A	Stable	Stable	Stable	Stable	Stable	Low	positive	positive	positive	positive
RD-5331	2014	CRC	N/A	N/A	Stable	Stable	Stable	Stable	Stable	Low	positive	positive	positive	positive
RD-5332	2014	CRC	65	0	Stable	Stable	Stable	Stable	Stable	Low	positive	positive	positive	positive
RD-5333	2014	CRC	35	0	Stable	Stable	Stable	Stable	Stable	Low	positive	positive	positive	positive
RD-5334	2015	CRC	70	0	Stable	Stable	Stable	Stable	Stable	Low	positive	positive	positive	positive
RD-5335	2015	endometrial endometrioid carcinoma	90	0	Stable	Stable	Stable	Stable	Stable	Low	positive	positive	positive	positive
RD-5336	2015	CRC	N/A	N/A	Stable	Stable	Stable	Stable	Stable	Low	positive	positive	positive	positive
RD-5337	2015	CRC	70	10	Stable	Stable	Stable	Stable	Stable	Low	positive	positive	positive	positive
RD-5338	2015	CRC	70	5	Stable	Stable	Stable	Stable	Stable	Low	positive	positive	positive	positive
RD-5339	2015	CRC	80	0	Stable	Stable	Stable	Stable	Stable	Low	positive	positive	positive	positive
RD-5344	2017	endometrial endometrioid carcinoma	70	0	Unstable	Unstable	Unstable	Unstable	Unstable	High	positive	positive	positive	positive
RD-5345	2014	CRC	N/A	N/A	Unstable	Unstable	Unstable	Unstable	Unstable	High	negative	negative	positive	positive
RD-5340	2014	CRC	80	0	Unstable	Unstable	Stable	Unstable	Unstable	High	negative	negative	positive	positive
RD-5341	2014	CRC	80	0	Unstable	Unstable	Unstable	Unstable	Unstable	High	negative	negative	positive	positive
RD-5342	2014	CRC	N/A	N/A	Unstable	Unstable	Unstable	Unstable	Unstable	High	positive	negative	negative	negative
RD-5346	2014	endometrial endometrioid carcinoma	N/A	N/A	Unstable	Unstable	Unstable	Unstable	Unstable	High	negative	negative	positive	positive
RD-5350	2015	CRC	N/A	N/A	Stable	Stable	Stable	Stable	Stable	Low	positive	positive	positive	positive
RD-5351	2015	CRC	90	0	Stable	Stable	Stable	Stable	Stable	Low	positive	positive	positive	positive
RD-5343	2015	CRC	N/A	N/A	Unstable	Unstable	Unstable	Unstable	Unstable	High	negative	negative	positive	positive
RD-5347	2015	CRC	40	0	Stable	Unstable	Unstable	Unstable	Stable	High	negative	negative	positive	positive
RD-5352	2015	CRC	N/A	N/A	Stable	Stable	Stable	Stable	Stable	Low	positive	positive	positive	positive
RD-5353	2015	CRC	25	0	Stable	Stable	Stable	Stable	Stable	Low	positive	positive	positive	positive
RD-5354	2015	CRC	60	20	Stable	Stable	Stable	Stable	Stable	Low	positive	positive	positive	positive
RD-5355	2015	CRC	60	0	Stable	Stable	Stable	Stable	Stable	Low	positive	positive	positive	positive
RD-5356	2015	CRC	70	0	Stable	Stable	Stable	Stable	Stable	Low	positive	positive	positive	positive
RD-5357	2015	endometrial endometrioid carcinoma	70	0	Stable	Stable	Stable	Stable	Stable	Low	positive	positive	positive	positive
RD-5358	2015	CRC	80	0	Stable	Stable	Stable	Stable	Stable	Low	positive	positive	positive	positive
RD-5359	2015	CRC	70	5	Stable	Stable	Stable	Stable	Stable	Low	positive	positive	positive	positive
RD-5348	2015	endometrial endometrioid carcinoma	N/A	N/A	Unstable	Unstable	Unstable	Unstable	Unstable	High	negative	negative	positive	positive
RD-5349	2015	endometrial endometrioid carcinoma	80	0	Unstable	Unstable	Stable	Unstable	Stable	High	positive	positive	positive	negative
RD-5370	2017	endometrial endometrioid carcinoma	70	0	Unstable	Unstable	Stable	Stable	Stable	High	negative	negative	positive	positive
RD-5379	2013	endometrial endometrioid carcinoma	70	0	Stable	Stable	Stable	Stable	Stable	Low	positive	positive	positive	positive
RD-5380	2013	endometrial endometrioid carcinoma	N/A	N/A	Stable	Stable	Stable	Stable	Stable	Low	NA	NA	NA	NA
RD-5369	2014	CRC	20	0	Stable	Stable	Unstable	Unstable	Stable	High	positive	positive	positive	negative
RD-5371	2015	CRC	40	0	Stable	Stable	Stable	Stable	Stable	Low	positive	positive	positive	positive
RD-5372	2015	CRC	60	0	Stable	Stable	Stable	Stable	Stable	Low	positive	positive	positive	positive
RD-5373	2015	CRC	60	10	Stable	Stable	Stable	Stable	Stable	Low	positive	positive	positive	positive
RD-5374	2015	CRC	40	0	Stable	Stable	Stable	Stable	Stable	Low	positive	positive	positive	positive
RD-5375	2015	CRC	N/A	N/A	Stable	Stable	Stable	Stable	Stable	Low	positive	weak positive	positive	positive
RD-5376	2015	CRC	N/A	N/A	Stable	Stable	Stable	Stable	Stable	Low	positive	positive	positive	positive
RD-5377	2015	CRC	N/A	N/A	Stable	Stable	Stable	Stable	Stable	Low	positive	positive	positive	positive
RD-5378	2015	CRC	60	0	Stable	Stable	Stable	Stable	Stable	Low	positive	positive	positive	positive
RD-5360	2015	endometrial endometrioid carcinoma	N/A	N/A	Stable	Unstable	Stable	Unstable	Unstable	High	NA	NA	NA	NA
RD-5361	2017	Uterine Cancer	80	0	Unstable	Unstable	Unstable	Stable	Unstable	High	NA	NA	NA	NA
RD-5363	2017	Prostate Cancer	90	10	Unstable	Stable	Unstable	Unstable	Unstable	High	NA	NA	NA	NA
RD-5362	2017	Uterine Cancer	90	0	Unstable	Unstable	Unstable	Stable	Unstable	High	NA	NA	NA	NA
RD-5364	2017	Small Intestine Cancer	100	10	Unstable	Unstable	Unstable	Unstable	Unstable	High	NA	NA	NA	NA
RD-5365	2017	Uterine Cancer	90	0	Unstable	Unstable	Unstable	Stable	Unstable	High	NA	NA	NA	NA
RD-5366	2017	Female Genital Cancer	70	60	Unstable	Unstable	Stable	Unstable	Unstable	High	NA	NA	NA	NA
RD-5368	2017	Uterine Cancer	90	10	Unstable	Unstable	Unstable	Unstable	Unstable	High	NA	NA	NA	NA
