# Supplementary material for: Development and analytical validation of a next-generation sequencing based microsatellite instability (MSI) assay
Source: Oncotarget. 2019 Aug 27;10(50):5181–93. doi: 10.18632/oncotarget.27142 (PMC6718258; doi:10.18632/oncotarget.27142)
Supplement: Supplementary file 12 [file oncotarget-10-5181-s012.xlsx]

## Sheet: ST19
Supplementary Table 19: MSI NGS vs. MSI-PCR concordance for accuracy study
SampleID	Specimen type	Cluster1	Cluster2	Cluster3	Difference (Cluster 3 and Cluster 1)	Run	MSI-NGS Prediction Cluster	MSI- NGS Prediction	MSI-PCR Result	Number of Peaks Per Loci																													Mean Indel Length Per Loci
										chr11_14539315 Peaks	chr12_112893675 Peaks	chr12_8286096 Peaks	chr14_75181481 Peaks	chr15_56243792 Peaks	chr16_11064865 Peaks	chr16_75674252 Peaks	chr17_19314917 Peaks	chr1_16388875 Peaks	chr1_200312546 Peaks	chr1_231094050 Peaks	chr1_74901739 Peaks	chr1_7913184 Peaks	chr20_3298881 Peaks	chr22_44083327 Peaks	chr2_47641559 Peaks	chr2_62063093 Peaks	chr2_91872178 Peaks	chr3_129168854 Peaks	chr4_55598211 Peaks	chr5_70888665 Peaks	chr6_84061864 Peaks	chr7_102727051 Peaks	chr9_77550305 Peaks	chr4_38134423 Peaks	chr5_134106506 Peaks	chr10_112360315 Peaks	chr6_84061933 Peaks	chr8_59060698 Peaks	chr11_14539315	chr12_112893675	chr12_8286096	chr14_75181481	chr15_56243792	chr16_11064865	chr16_75674252	chr17_19314917	chr1_16388875	chr1_200312546	chr1_231094050
RD-5289	endometrial endometrioid carcinoma	7.094	14.708	4.2547	2.83929	Run1	3	Inconclusive	MSS	5	6	4	4	5	5	7	8	4	6	5	5	4	7	4	12	4	5	5	8	4	5	5	6	4	4	4	0	1	4	4.5	3.5	3.5	4	4	5.14286	5.5	3.5	4.66667	4
RD-5284	CRC	8.97923	5.42574	15.3303	-6.35104	Run1	2	MSI-H	MSI-H	6	7	6	6	7	7	10	8	5	5	8	9	4	7	7	15	7	10	6	10	6	8	6	7	5	6	8	0	0	4.5	5	4.5	4.5	5	5	6.5	5.5	4	4	5.5
RD-5290	CRC	8.60933	16.317	3.69242	4.91691	Run1	3	MSS	MSS	5	5	3	5	5	6	6	7	5	5	5	6	3	6	4	12	4	5	4	6	4	5	5	5	4	3	4	1	0	4	4	3	4.6	4	4.5	4.5	5	4	4	4
RD-5291	endometrial endometrioid carcinoma	6.92558	15.2645	2.79343	4.13215	Run1	3	MSS	MSS	5	5	4	4	5	5	6	7	5	5	5	5	4	5	4	12	5	6	4	7	4	5	5	6	4	4	4	1	1	4	4	3.5	3.5	4.8	4	4.5	5	4	4	4
RD-5292	endometrial endometrioid carcinoma	7.83884	15.5249	3.93798	3.90086	Run1	3	MSS	MSS	5	6	4	4	5	5	6	7	4	6	5	6	5	6	4	12	4	5	4	8	4	5	5	6	4	2	4	1	0	4	4.5	3.5	3.5	4	4	4.5	5	3.5	4.83333	4
RD-5279	endometrial endometrioid carcinoma	5.1036	12.2261	6.23018	-1.12658	Run1	1	Inconclusive	MSI-H	5	6	4	4	5	6	6	8	5	5	5	7	5	7	4	13	6	7	4	7	5	7	5	7	4	4	5	1	2	4	4.5	3.5	3.5	4	4.5	4.5	5.5	4	4	4
RD-5280	endometrial endometrioid carcinoma	6.14669	11.8516	8.40207	-2.25538	Run1	1	Inconclusive	MSI-H	5	5	6	4	5	7	8	7	5	5	5	7	6	6	4	14	6	8	6	10	5	6	5	6	3	2	3	1	1	4	4	4.5	3.5	4	5	5.5	5	4	4	4
RD-5285	CRC	11.0445	5.02116	17.7831	-6.73855	Run1	2	MSI-H	MSI-H	8	7	6	6	7	8	9	8	4	6	7	7	4	8	8	18	9	10	6	12	7	9	7	9	5	6	7	1	0	5.5	5	4.5	4.5	5	5.5	6	5.5	4.5	4.5	5
RD-5281	endometrial endometrioid carcinoma	5.39058	12.3752	5.99133	-0.600743	Run1	1	Inconclusive	MSI-H	6	5	4	5	5	5	6	8	5	6	5	7	3	7	5	13	6	7	4	8	5	5	6	6	5	5	3	1	2	4.5	4	3.5	4	4	4	4.5	5.5	4	4.5	4
RD-5286	CRC	13.3847	7.68982	19.9225	-6.53774	Run1	2	MSI-H	MSI-H	7	8	7	6	7	9	10	8	5	6	8	9	7	8	8	19	8	10	8	12	7	8	6	8	1	6	6	1	0	5	5.5	5	6.5	5	6	6.5	5.5	5	4.5	5.5
RD-5287	CRC	7.25049	7.92667	12.8545	-5.60401	Run1	1	MSI-H	MSI-H	7	6	6	6	7	8	8	8	5	6	6	6	6	8	6	15	6	9	7	12	5	6	7	7	5	2	5	1	0	5	4.5	4.5	4.5	5	5.5	5.5	5.5	4	4.5	4.5
RD-5288	small intestine adenocarcinoma	10.0999	5.33771	16.6287	-6.5288	Run1	2	MSI-H	MSI-H	7	7	5	6	8	8	9	8	6	6	8	9	6	9	8	17	8	9	7	10	7	8	6	8	5	6	6	0	0	5	5	4	4.5	5.5	5.5	6	5.5	4.5	4.5	5.5
RD-5282	CRC	5.22979	11.2943	7.24232	-2.01253	Run1	1	Inconclusive	MSI-H	6	6	4	5	4	5	8	7	4	6	6	6	4	6	5	14	7	6	4	8	6	5	6	7	5	5	5	1	1	4.5	4.5	3.5	4.4	3.5	4	5.5	5	4.5	4.5	4.5
RD-5283	CRC	7.60696	7.63808	12.9895	-5.38258	Run1	1	MSI-H	MSI-H	8	8	6	5	6	7	8	8	5	6	6	9	6	8	7	16	6	8	5	9	5	7	6	9	4	2	6	1	2	5.5	5.5	4.5	4	4.5	5	5.5	5.5	4	4.5	4.5
RD-5293	CRC	9.71155	15.6412	8.44864	1.2629	Run1	3	Inconclusive	MSS	5	5	4	4	4	5	6	7	4	5	5	6	3	6	4	13	4	6	4	12	5	6	5	6	4	0	4	1	0	4	4	3.5	3.5	3.5	4	4.5	5	3.5	4	4
RD-5294	CRC	7.7831	15.7564	2.92692	4.85618	Run1	3	MSS	MSS	6	5	3	4	5	5	6	7	4	5	5	6	4	5	4	11	5	5	4	8	4	6	5	5	4	3	4	1	1	4.83333	4	3	3.5	4	4	4.5	5	3.5	4	4
RD-5295	CRC	8.86168	16.2329	4.8103	4.05138	Run1	3	MSS	MSS	5	5	4	4	5	5	6	8	4	5	5	7	2	7	4	12	5	5	4	5	4	4	5	5	4	5	4	1	1	4	4	3.5	3.5	4	4	4.5	5.5	4.5	4	4
RD-5296	CRC	7.92232	14.7503	6.76453	1.15779	Run1	3	Inconclusive	MSS	5	4	4	4	4	5	6	7	5	6	4	6	4	5	4	16	5	6	5	8	4	5	5	6	4	3	3	1	0	4	3.5	3.5	3.5	3.5	4	4.5	5	4	4.5	3.5
RD-5297	CRC	8.77412	16.498	3.93526	4.83887	Run1	3	MSS	MSS	5	5	4	4	4	5	6	7	5	5	5	7	4	6	3	12	5	5	4	6	4	5	5	6	4	2	4	1	0	4	4	3.5	3.5	3.5	4	4.5	5	4	4	4
RD-5298	CRC	10.8673	18.0476	6.3332	4.53411	Run1	3	MSS	MSS	6	5	4	5	5	5	6	7	5	5	5	6	4	6	4	11	4	5	4	7	5	6	5	5	4	1	0	1	1	4.83333	4	3.5	4.8	4	4	4.5	5	4	4	4
RD-5302	CRC	9.15762	5.37732	15.5348	-6.37718	Run2	2	MSI-H	MSI-H	8	6	6	6	6	8	9	8	5	6	7	10	5	8	8	15	7	9	6	10	7	7	7	9	4	6	8	1	0	5.5	4.5	4.5	4.5	4.5	5.5	6	5.5	5	4.5	5
RD-5303	CRC	9.03334	6.21229	15.4573	-6.42401	Run2	2	MSI-H	MSI-H	7	6	5	6	5	7	8	8	6	5	7	11	6	7	7	16	6	10	6	12	4	7	7	7	5	7	7	0	1	5	4.5	4	4.5	4	5	5.5	5.5	4.5	4	5
RD-5304	CRC	11.6111	5.41857	18.5432	-6.93215	Run2	2	MSI-H	MSI-H	6	8	6	6	7	9	9	9	5	6	7	11	5	9	7	16	7	10	7	14	6	8	7	7	5	5	9	1	1	4.5	5.5	4.5	4.5	5	6	6	6	5	4.5	5
RD-5306	CRC	8.84138	5.61131	15.6408	-6.79945	Run2	2	MSI-H	MSI-H	7	6	6	6	6	8	9	6	6	6	7	7	4	8	8	17	6	10	8	12	5	7	5	7	5	6	7	1	2	5	4.5	4.5	4.5	4.5	5.5	6.44444	4.5	4.5	4.5	5
RD-5307	CRC	8.38259	5.88479	15.1661	-6.78347	Run2	2	MSI-H	MSI-H	6	8	5	6	7	8	8	8	5	6	7	9	6	6	6	17	7	10	6	9	7	8	7	7	5	4	8	1	1	4.5	5.5	4	4.5	5	5.5	5.5	5.5	5	4.5	5
RD-5299	endometrial endometrioid carcinoma	3.69376	9.87575	8.33195	-4.63819	Run2	1	MSI-H	MSI-H	6	5	5	5	5	7	7	8	6	6	6	5	4	6	6	13	6	9	5	9	5	6	6	6	4	4	6	1	1	4.5	4	4	4	4	5	5.28571	5.5	4.5	4.5	4.5
RD-5308	CRC	11.6798	9.35427	17.0318	-5.35195	Run2	2	MSI-H	MSI-H	7	7	6	6	7	8	10	9	6	6	7	7	4	7	8	16	6	9	6	13	6	9	7	6	5	0	8	1	0	5	5	4.5	4.5	5	6	6.5	6	5.5	4.5	5
RD-5309	CRC	12.3935	9.09756	18.3347	-5.94127	Run2	2	MSI-H	MSI-H	6	7	3	7	6	7	9	10	5	6	8	4	3	9	8	18	8	9	7	13	7	8	7	8	5	4	9	1	0	4.5	5	3	5	4.5	5	6	6.5	5	4.5	5.5
RD-5300	CRC	6.20713	6.32469	12.7296	-6.52247	Run2	1	MSI-H	MSI-H	6	7	6	6	6	7	9	8	6	5	7	7	6	8	6	15	6	9	6	9	5	7	6	8	5	4	7	1	2	4.5	5	4.5	4.5	4.5	5	6	5.5	4.5	5	5
RD-5310	CRC	8.75137	16.7835	3.42387	5.3275	Run2	3	MSS	MSS	5	5	4	5	5	5	5	7	5	5	4	6	4	6	4	12	4	5	3	6	4	5	5	6	4	2	4	1	1	4	4	3.5	4.4	4	4	4	5	4	4	3.5
RD-5311	CRC	10.0886	18.2324	3.99961	6.08904	Run2	3	MSS	MSS	5	5	4	4	5	5	5	7	4	5	5	5	4	5	4	11	4	4	4	6	4	5	5	5	4	1	4	1	1	4	4	3.5	3.5	4	4	4	5	3.5	4	4
RD-5312	CRC	8.14035	16.2635	2.76467	5.37567	Run2	3	MSS	MSS	5	5	4	4	5	5	6	7	4	5	5	6	4	6	4	12	4	5	4	7	4	5	5	6	4	2	3	1	2	4	4	3.5	3.5	4	4	4.5	5	3.5	4	4
RD-5313	CRC	10.0192	18.0642	3.76398	6.25517	Run2	3	MSS	MSS	5	5	4	4	4	4	6	6	5	5	5	5	3	5	4	10	4	5	4	6	4	5	5	5	4	3	4	1	0	4	4	3.5	3.5	3.5	3.5	4.5	4.5	4	4	4
RD-5314	CRC	10.3623	17.4832	6.56603	3.79626	Run2	3	MSS	MSS	5	5	2	4	3	6	6	6	5	5	5	6	4	6	4	9	4	5	4	11	4	5	5	6	4	3	3	1	0	4	4	2.5	3.5	3	4.66667	4.5	4.5	4	4	4
RD-5315	CRC	8.94424	17.2039	2.74284	6.2014	Run2	3	MSS	MSS	5	5	4	4	4	5	5	6	5	5	5	5	3	6	4	11	4	5	4	7	4	5	5	6	4	2	4	1	1	4	4	3.5	3.5	3.5	4	4	4.5	4	4	4
RD-5316	CRC	7.07187	14.847	4.87237	2.1995	Run2	3	Inconclusive	MSS	5	5	4	4	5	6	6	8	3	7	5	6	5	6	4	13	5	6	5	6	4	5	5	5	4	3	4	1	1	4	4	3.5	3.5	4	4.83333	4.5	5.5	4	5	4
RD-5317	CRC	10.6726	17.7582	6.50412	4.16849	Run2	3	MSS	MSS	6	4	3	4	5	4	7	6	5	5	5	6	3	6	4	13	5	5	4	7	4	6	5	6	4	2	0	1	2	4.66667	3.5	3	3.5	4.8	3.5	5.28571	4.5	4	4	4
RD-5318	CRC	7.60171	15.7714	2.81067	4.79104	Run2	3	MSS	MSS	5	5	4	4	5	6	6	7	4	5	5	6	3	6	4	11	4	6	5	6	4	5	5	5	4	3	4	1	1	4	4	3.5	3.5	4	4.66667	4.5	5	3.5	4	4
RD-5319	CRC	8.30085	16.1853	3.61256	4.68829	Run2	3	MSS	MSS	5	5	4	4	4	5	6	7	5	5	5	6	5	6	4	11	5	5	5	7	4	5	5	5	4	3	3	1	0	4	4	3.5	3.5	3.5	4	4.5	5	4	4	4
RD-5301	endometrial endometrioid carcinoma	5.95341	12.176	7.58243	-1.62902	Run2	1	Inconclusive	MSI-H	5	5	4	5	6	6	6	8	5	6	6	5	5	6	5	12	8	7	4	9	5	6	5	5	4	3	5	0	1	4	4	3.75	4	4.5	4.5	4.5	5.5	4	4.5	4.5
RD-5320	CRC	9.46975	8.24642	15.2761	-5.80634	Run3	2	MSI-H	MSI-H	7	7	6	7	7	7	9	9	7	6	7	7	7	7	6	16	6	9	7	11	6	7	6	8	5	1	8	1	0	5	5	4.5	5.14286	5	5	6	6	5	4.5	5
RD-5321	CRC	8.69351	6.12976	15.0278	-6.33434	Run3	2	MSI-H	MSI-H	6	7	6	6	7	7	9	8	6	6	7	9	3	8	7	15	8	10	7	10	6	7	6	8	5	5	7	1	0	4.5	5	4.5	4.5	5	5	6	5.5	4.5	4.5	5
RD-5322	CRC	9.23093	9.85484	13.8178	-4.58689	Run3	1	MSI-H	MSI-H	6	6	6	6	8	8	9	8	4	5	6	8	6	8	5	14	8	9	7	10	6	7	6	7	5	0	6	1	0	4.5	4.5	4.5	4.5	5.5	5.5	6	5.5	4.5	4	4.5
RD-5323	CRC	11.302	6.67795	17.8638	-6.56185	Run3	2	MSI-H	MSI-H	6	7	6	6	8	9	10	8	5	7	8	7	7	9	8	14	6	9	5	15	5	7	7	8	5	6	8	1	1	4.5	5	4.5	4.5	5.5	6	6.5	5.5	5	5	5.5
RD-5324	CRC	8.74378	4.42988	15.6132	-6.86939	Run3	2	MSI-H	MSI-H	6	6	6	6	6	7	9	8	5	6	7	9	6	7	7	16	8	9	6	12	5	7	7	8	5	7	8	1	0	4.5	4.5	4.5	4.5	4.5	5	6	5.5	5	4.5	5
RD-5325	CRC	11.527	8.32644	17.2471	-5.72004	Run3	2	MSI-H	MSI-H	8	7	7	6	7	6	9	10	4	6	8	11	6	9	8	12	7	10	7	12	6	7	8	8	5	3	7	1	0	5.5	5	5	4.5	5	4.5	6	6.5	4.5	4.5	5.5
RD-5326	CRC	9.34539	5.75433	16.0358	-6.69044	Run3	2	MSI-H	MSI-H	6	8	6	7	6	8	10	8	5	6	8	9	5	8	6	15	8	10	7	9	6	7	7	8	5	5	8	1	2	4.5	5.5	4.5	5	4.5	5.5	6.5	5.5	5	4.5	5.5
RD-5327	stomach adenocarcinoma	11.5809	13.1686	15.0422	-3.46127	Run3	1	MSI-H	MSI-H	8	6	5	5	7	8	8	8	5	6	7	0	4	7	7	12	6	8	7	13	6	7	6	6	5	3	6	1	0	5.5	4.5	4	4	5	5.5	5.5	5.5	4	4.5	5
RD-5328	CRC	14.2273	15.2697	17.4784	-3.25108	Run3	1	MSI-H	MSI-H	7	6	4	5	6	9	10	9	7	6	8	0	5	7	8	12	7	9	5	13	6	6	6	7	2	0	6	1	1	5	4.5	5.75	4.8	4.5	6	6.5	6	5	4.5	5.5
RD-5329	CRC	6.13808	7.16887	12.0651	-5.92707	Run3	1	MSI-H	MSI-H	7	6	5	5	7	8	7	9	6	6	7	8	4	6	7	15	7	9	6	11	5	6	6	6	4	3	5	1	1	5	4.5	4	4	5	5.875	5	6	4.5	4.5	5
RD-5330	CRC	9.49713	17.1553	4.96939	4.52774	Run3	3	MSS	MSS	5	5	4	4	4	5	5	6	5	5	4	5	5	6	3	10	5	5	4	7	4	7	5	6	4	4	4	0	0	4	4	3.5	3.5	3.5	4	4	4.5	4	4	3.5
RD-5331	CRC	11.7746	18.5953	7.61975	4.15489	Run3	3	MSS	MSS	5	4	3	4	4	4	5	6	5	5	6	6	0	5	4	12	5	4	4	5	4	8	6	7	4	3	4	1	0	4	3.5	3	3.5	3.5	3.5	4	4.5	4	4	5.16667
RD-5332	CRC	10.7057	18.6724	5.73011	4.97562	Run3	3	MSS	MSS	4	5	3	4	5	4	5	7	4	5	4	4	3	6	4	11	4	6	4	7	4	5	5	5	4	0	4	1	1	3.5	4	3	3.5	4	3.5	4	5	3.5	4	3.5
RD-5333	CRC	12.6045	20.3981	6.618	5.98651	Run3	3	MSS	MSS	5	5	3	3	4	5	5	6	4	5	4	4	2	6	4	10	4	5	4	7	2	5	5	5	3	0	4	1	0	4	4	3	3	3.5	4	4	4.66667	3.5	4	3.5
RD-5334	CRC	20.2219	25.8534	16.9426	3.27933	Run3	3	MSS	MSS	5	5	0	4	0	5	5	0	4	5	5	8	5	7	5	3	4	5	4	5	4	5	5	4	4	4	3	1	0	4	4	0	3.5	0	4	4	0	3.5	4	4
RD-5335	endometrial endometrioid carcinoma	10.4617	18.257	4.69494	5.76681	Run3	3	MSS	MSS	5	5	5	4	5	4	6	7	5	5	4	4	3	5	4	10	4	5	4	7	3	6	5	5	4	3	2	1	0	4	4	4	3.5	4	3.5	4.5	5	4	4	3.5
RD-5336	CRC	9.61148	17.5344	4.10647	5.50501	Run3	3	MSS	MSS	5	5	4	4	5	5	6	7	4	5	5	5	4	6	4	10	5	5	3	5	4	6	5	5	4	4	3	1	2	4	4	3.5	3.5	4	4	4.5	5	3.5	4	4
RD-5337	CRC	10.9496	18.6657	5.48728	5.46232	Run3	3	MSS	MSS	5	5	3	4	4	4	5	8	5	5	4	4	2	6	4	11	7	5	4	5	4	5	5	5	4	3	3	1	0	4	4	3	3.5	3.5	3.5	4	5.5	4	4	3.5
RD-5338	CRC	12.1964	20.019	6.0351	6.16134	Run3	3	MSS	MSS	5	5	4	4	5	5	5	6	5	4	4	4	3	5	4	7	4	5	3	7	3	5	4	6	3	3	3	1	0	4	4	3.5	3.5	4	4	4	4.5	4	3.5	3.5
RD-5339	CRC	9.22027	17.0674	4.28787	4.93239	Run3	3	MSS	MSS	5	5	4	4	4	6	6	7	5	5	5	4	4	6	4	11	4	5	4	7	4	6	5	6	1	3	3	1	1	4	4	3.5	3.5	3.5	4.5	4.5	5	4	4	4
RD-5344	endometrial endometrioid carcinoma	5.16325	10.451	8.84007	-3.67681	Run4	1	MSI-H	MSI-H	5	5	4	6	5	7	8	8	5	5	7	6	5	6	6	12	5	8	6	10	4	7	6	6	5	4	4	1	1	4	4	3.5	4.83333	4	5	5.5	5.5	4	4	5
RD-5345	CRC	7.99386	10.9864	11.3011	-3.30722	Run4	1	MSI-H	MSI-H	7	6	4	4	5	7	8	7	5	5	7	6	4	8	5	11	8	10	4	9	5	7	6	8	5	4	4	0	0	5	4.5	3.5	3.5	4	5	5.5	5	5	4	5
RD-5340	CRC	11.5868	8.5161	17.4478	-5.86103	Run4	2	MSI-H	MSI-H	8	8	6	7	7	9	8	8	3	7	7	6	7	9	8	14	9	10	8	12	6	7	6	6	5	4	4	0	0	5.5	5.5	4.5	5	5	6	5.875	5.5	4	5	5
RD-5341	CRC	11.2718	9.12633	16.5082	-5.23645	Run4	2	MSI-H	MSI-H	7	7	4	6	8	8	9	8	6	7	8	5	0	8	8	17	7	9	7	12	5	8	7	7	5	6	6	1	0	5	5	3.5	4.5	5.5	5.5	6	5.5	4.5	5	5.5
RD-5342	CRC	11.6135	9.60751	16.866	-5.25252	Run4	2	MSI-H	MSI-H	6	6	6	8	9	8	10	8	5	6	7	6	6	8	7	16	9	9	4	11	7	8	6	7	5	0	7	1	1	4.5	4.5	4.5	5.5	6	5.5	6.5	5.5	5	4.5	5
RD-5346	endometrial endometrioid carcinoma	6.60458	9.19766	11.6741	-5.06951	Run4	1	MSI-H	MSI-H	7	7	6	7	7	6	7	8	5	6	6	5	4	7	6	16	5	9	7	7	6	6	6	7	4	5	6	1	2	5	5	4.5	5.42857	5	4.5	5	5.5	4	4.5	4.5
RD-5350	CRC	15.3238	22.4744	10.5666	4.7572	Run4	3	MSS	MSS	5	6	2	4	5	5	6	7	3	5	4	0	0	6	4	9	4	5	5	7	4	5	6	5	4	0	3	1	0	4	4.5	2.5	3.5	4	4	4.5	5	4	4	3.5
RD-5351	CRC	9.4275	17.051	4.2217	5.20581	Run4	3	MSS	MSS	5	5	4	4	5	5	6	7	4	5	5	4	1	6	4	12	4	5	4	7	4	5	5	5	3	3	4	1	0	4	4	3.5	3.5	4	4	4.5	5	3.5	4	4
RD-5343	CRC	15.5572	17.2214	17.1862	-1.62907	Run4	1	Inconclusive	MSI-H	6	7	6	6	5	5	9	9	4	7	8	8	0	5	0	10	7	9	6	11	6	7	6	6	5	0	6	0	0	4.5	6	4.5	4.5	4	8	6	6	4.5	5	5.5
RD-5347	CRC	6.30825	11.9635	8.3339	-2.02564	Run4	1	Inconclusive	MSI-H	6	5	4	5	6	7	6	6	4	6	6	8	5	6	6	14	5	7	5	8	1	6	6	7	5	3	6	1	1	4.5	4	3.5	4	4.5	5	4.5	4.5	3.5	4.5	4.5
RD-5352	CRC	16.9849	23.2316	13.1695	3.81542	Run4	3	MSS	MSS	4	4	3	4	4	5	6	0	0	6	5	3	3	5	4	10	4	5	3	11	2	5	5	5	2	0	3	1	0	3.5	3.5	3	3.5	3.5	4	4.5	0	0	4.5	4
RD-5353	CRC	14.1637	21.7559	8.20524	5.95848	Run4	3	MSS	MSS	5	5	4	4	4	4	5	7	3	5	5	4	0	5	4	10	4	5	4	6	2	6	5	5	4	0	1	1	1	4	4	3.5	3.5	3.5	3.5	4	5	4	4	4
RD-5354	CRC	17.4347	24.4327	12.3155	5.11924	Run4	3	MSS	MSS	5	5	1	4	4	5	5	6	0	5	5	0	0	6	4	10	4	4	3	6	4	6	5	5	4	0	3	1	0	4	4	2	3.5	3.5	4	4	4.5	0	4	4
RD-5355	CRC	10.1687	18.0663	4.05798	6.11075	Run4	3	MSS	MSS	5	5	4	4	5	5	5	6	4	5	5	5	2	5	4	10	5	5	4	6	4	6	5	5	3	3	4	1	0	4	4	3.5	3.5	4	4	4	4.5	4.5	4	4
RD-5356	CRC	18.3902	24.6886	14.4864	3.90382	Run4	3	MSS	MSS	5	5	3	4	4	6	5	0	0	5	4	0	0	5	4	10	4	5	4	8	3	6	5	6	4	0	4	1	0	4	4	3	3.5	3.5	4.5	4	0	0	4	3.5
RD-5357	endometrial endometrioid carcinoma	10.0434	16.9662	6.58336	3.46006	Run4	3	MSS	MSS	5	5	3	4	8	5	6	6	5	3	5	6	4	5	4	13	4	5	3	8	4	5	5	5	1	2	4	1	0	4	4	3	3.5	5.5	4	4.5	4.5	4	3.33333	4
RD-5358	CRC	11.5596	18.9543	6.46765	5.0919	Run4	3	MSS	MSS	5	5	3	4	4	5	6	7	3	5	5	5	4	6	4	9	4	5	3	9	3	5	4	6	3	0	4	1	0	4	4	3	3.5	3.5	4	4.5	5	4	4	4
RD-5359	CRC	11.9186	19.4841	6.80188	5.11671	Run4	3	MSS	MSS	5	5	1	4	4	5	6	7	5	5	6	6	4	5	3	10	4	5	4	7	3	5	5	6	4	0	3	1	0	4	4	5	3.5	3.5	4	4.5	5	4	4	4.5
RD-5348	endometrial endometrioid carcinoma	11.5479	15.736	12.7973	-1.24948	Run4	1	Inconclusive	MSI-H	5	7	5	5	6	7	8	7	4	6	6	0	3	6	6	12	5	8	6	9	6	7	6	6	5	0	7	1	0	4	5	4	4	4.5	5	5.5	5.14286	4.5	4.5	4.5
RD-5349	endometrial endometrioid carcinoma	10.0013	17.1369	6.89728	3.104	Run4	3	MSS	MSI-H	6	5	4	3	5	6	7	7	4	5	6	5	5	6	4	9	5	5	5	9	3	5	5	5	4	0	5	1	1	4.5	4	3.5	3	4	4.5	5	5	4.5	4	4.5
RD-5370	endometrial endometrioid carcinoma	5.47715	12.5963	5.12839	0.348765	Run5	3	Inconclusive	MSS	5	5	4	4	6	6	6	7	5	5	5	7	4	7	5	13	5	6	4	9	4	6	6	6	4	4	4	1	0	4	4	3.5	3.5	4.5	5	4.5	5	4	4	4
RD-5379	endometrial endometrioid carcinoma	14.2516	20.9684	9.77921	4.47239	Run5	3	MSS	MSS	5	6	2	5	5	5	5	8	0	6	4	6	0	6	4	10	4	5	4	5	4	6	5	6	4	0	4	0	1	4	4.5	2.5	4	4	4	4	5.5	0	4.5	3.5
RD-5380	endometrial endometrioid carcinoma	8.40753	16.0703	4.23643	4.1711	Run5	3	MSS	MSS	5	5	3	4	5	5	6	7	4	5	4	6	4	6	4	11	4	5	5	8	5	5	5	6	4	2	4	0	0	4	4	3	3.5	4	4	4.5	5	3.5	4	3.5
RD-5369	CRC	7.19666	14.8703	3.94786	3.2488	Run5	3	MSS	MSI-H	5	5	5	4	5	6	6	7	3	5	6	5	3	6	4	12	5	6	4	7	4	5	6	6	4	4	4	1	0	4	4	4	3.5	4	4.5	4.5	5	4	4	4.5
RD-5371	CRC	8.47893	16.1102	4.10084	4.37809	Run5	3	MSS	MSS	5	5	4	5	4	5	5	7	4	5	5	5	4	6	4	12	4	5	3	7	4	6	6	6	3	4	4	1	0	4	4	3.5	4	3.5	4	4	5	3.5	4	4
RD-5372	CRC	11.5068	18.6866	6.44887	5.05793	Run5	3	MSS	MSS	6	5	4	4	5	4	4	6	5	5	4	5	0	6	4	12	4	4	4	8	4	5	5	4	4	4	3	1	0	4.5	4	3.5	3.5	4	3.5	3.5	4.5	4	4	3.5
RD-5373	CRC	10.3942	17.9682	5.53037	4.86378	Run5	3	MSS	MSS	5	5	4	4	5	6	5	7	4	5	5	5	4	7	4	11	4	5	4	7	4	5	5	6	4	0	3	1	0	4	4	3.5	3.5	4	4.5	4	5	3.5	4	4
RD-5374	CRC	8.49101	16.6422	3.66061	4.8304	Run5	3	MSS	MSS	5	5	4	4	4	5	6	6	4	5	4	6	4	6	4	10	4	6	6	7	4	5	5	5	4	4	3	1	1	4	4	3.5	3.5	3.5	4	4.83333	4.5	3.5	4	3.5
RD-5375	CRC	9.52638	17.3404	3.92773	5.59866	Run5	3	MSS	MSS	5	5	4	4	4	4	5	6	4	5	4	6	4	6	4	12	4	5	4	7	4	5	4	6	4	3	3	0	0	4	4	3.5	3.5	3.5	3.5	4	4.5	4.5	4	3.5
RD-5376	CRC	10.2605	17.6608	6.11222	4.14824	Run5	3	MSS	MSS	5	5	2	4	5	5	6	7	4	5	4	5	3	6	5	12	6	5	4	7	3	6	4	5	4	0	4	1	2	4	4	2.5	3.5	4	4	4.5	5	3.5	4	3.5
RD-5377	CRC	9.88638	17.4002	5.57585	4.31053	Run5	3	MSS	MSS	5	5	4	4	4	5	6	7	5	5	5	5	4	5	4	10	6	5	4	8	4	2	5	7	2	3	4	1	0	4	4	3.5	3.5	3.5	4	4.5	5	4	4	4
RD-5378	CRC	8.91222	16.6076	5.00925	3.90297	Run5	3	MSS	MSS	5	5	4	4	5	5	6	6	5	5	5	5	4	6	5	10	5	6	4	6	4	5	5	7	4	1	5	1	0	4	4	3.5	3.5	4	4	4.5	4.5	4	4	4
RD-5360	endometrial endometrioid carcinoma	4.86545	11.0886	7.81704	-2.95159	Run5	1	Inconclusive	MSI-H	6	5	4	5	5	6	7	8	4	6	6	6	5	7	5	14	5	7	4	7	5	5	6	8	5	5	7	1	1	4.66667	4	3.5	4	4	4.5	5	5.5	4.5	4.5	4.5
RD-5361	Uterine Cancer	4.09746	10.6473	7.19382	-3.09636	Run5	1	MSI-H	MSI-H	6	5	4	4	6	7	7	7	5	6	7	7	4	6	4	12	6	7	5	9	5	6	5	7	4	5	6	1	1	4.5	4	3.5	3.5	4.5	5	5	5	4	4.5	5
RD-5363	Prostate Cancer	6.41106	8.33298	12.2821	-5.87104	Run5	1	MSI-H	MSI-H	7	7	6	5	5	8	8	8	5	6	6	8	5	6	7	13	5	10	8	10	5	6	6	7	6	4	6	1	3	5	5	4.5	4	4	5.5	5.5	5.5	4	4.5	4.5
RD-5362	Uterine Cancer	8.11469	5.90201	14.4355	-6.32078	Run5	2	MSI-H	MSI-H	6	7	6	6	6	9	8	9	5	6	7	9	4	7	8	16	6	9	7	12	5	7	6	7	5	3	6	0	1	4.5	5	4.5	4.5	4.5	6	5.5	6	4	4.5	5
RD-5364	Small Intestine Cancer	6.68598	6.52725	12.8611	-6.17516	Run5	2	MSI-H	MSI-H	6	7	5	5	7	7	9	8	5	7	6	8	5	7	7	13	6	9	7	12	5	6	6	7	5	5	6	1	0	4.5	5	4	4	5	5	6	5.5	5	5	4.5
RD-5365	Uterine Cancer	5.13711	9.78079	9.16214	-4.02504	Run5	1	MSI-H	MSI-H	5	5	6	6	5	8	7	7	6	6	6	7	3	6	6	13	6	8	4	9	4	6	6	6	5	6	5	1	2	4	4	4.5	5	4	5.5	5	5	4.5	4.5	4.5
RD-5366	Female Genital Cancer	5.45958	10.3239	8.33029	-2.87071	Run5	1	Inconclusive	MSI-H	6	6	5	5	5	6	7	8	5	5	6	6	3	7	5	15	5	7	4	9	5	7	6	8	5	5	4	1	0	4.5	4.5	4	4.6	4	4.5	5	5.5	4	4	4.5
RD-5368	Uterine Cancer	6.36773	8.29047	11.2645	-4.89673	Run5	1	MSI-H	MSI-H	6	7	4	6	6	8	8	9	6	6	7	8	5	8	6	14	6	8	5	8	5	7	5	6	6	6	5	1	0	4.5	5	3.5	4.5	4.5	5.5	5.5	6	4.5	4.5	5
[truncated: 18 more columns]
